# Supplementary material for: Quantitative analysis of the splice variants expressed by the major hepatitis B virus genotypes
Source: Microb Genom. 2021 Jan 13;7(1):mgen000492. doi: 10.1099/mgen.0.000492 (PMC8115900; doi:10.1099/mgen.0.000492)
Supplement: Supplementary material 2 [file mgen-7-492-s002.xlsx]

## Sheet: S1_BioProject
BioProject	PMID/DOI	Biological_materials
PRJNA126585	21316602	Tissue
PRJNA134241	22043308	Tissue, Tumor
PRJNA275261	28369576	Tissue
PRJNA293923		Tissue
PRJNA310654	28194035	Tissue, Tumor, PVTT
PRJNA360143	28095508	PHH
PRJNA371753	29212479	Tissue, Tumor
PRJNA391572	29933745	HepaRG
PRJNA401705	29247725	PHH
PRJNA412314	30028541	Tissue
PRJNA414179	29437960	NTCP
PRJNA439332	31206195	PHH
PRJNA488420	30323189	PHH
PRJNA490388	32405957	Tissue
PRJNA523341	10.1101/568147	Tissue
PRJNA576398	32333814	NTCP
PRJNA580454	31981244	PHH
PRJNA608478	32839523	Tissue

## Sheet: S1_Percent_HBV_RNA
Biological_materials	BioSample	Library_name	Library_size	HBV_genotype	oId	TCONS	Splice_variants	num_exons	Percent_HBV_RNA	Total_splice_variants
Huh7	SAMN15776002	A2_rep1_A	18914574	A2	A2_A2_rep1_A.1.1	TCONS_00000001	pSP9	3	1.01899	14
Huh7	SAMN15776002	A2_rep1_A	18914574	A2	A2_A2_rep1_A.1.10	TCONS_00000002	SP6	2	0.568757	14
Huh7	SAMN15776002	A2_rep1_A	18914574	A2	A2_A2_rep1_A.1.11	TCONS_00000003	SP11	2	0.130183	14
Huh7	SAMN15776002	A2_rep1_A	18914574	A2	A2_A2_rep1_A.1.12	TCONS_00000004	pSP12	2	1.71207	14
Huh7	SAMN15776002	A2_rep1_A	18914574	A2	A2_A2_rep1_A.1.13	TCONS_00000005	NA	2	0.553664	0
Huh7	SAMN15776002	A2_rep1_A	18914574	A2	A2_A2_rep1_A.1.14	TCONS_00000006	NA	2	0.0659548	0
Huh7	SAMN15776002	A2_rep1_A	18914574	A2	A2_A2_rep1_A.1.15	TCONS_00000007	NA	1	69.484	0
Huh7	SAMN15776002	A2_rep1_A	18914574	A2	A2_A2_rep1_A.1.2	TCONS_00000008	SP7	3	0.809432	14
Huh7	SAMN15776002	A2_rep1_A	18914574	A2	A2_A2_rep1_A.1.3	TCONS_00000009	SP18	3	0.0787915	14
Huh7	SAMN15776002	A2_rep1_A	18914574	A2	A2_A2_rep1_A.1.4	TCONS_00000010	NA	3	0.362094	0
Huh7	SAMN15776002	A2_rep1_A	18914574	A2	A2_A2_rep1_A.1.5	TCONS_00000011	NA	3	0.237888	0
Huh7	SAMN15776002	A2_rep1_A	18914574	A2	A2_A2_rep1_A.1.6	TCONS_00000012	SP1	2	14.9728	14
Huh7	SAMN15776002	A2_rep1_A	18914574	A2	A2_A2_rep1_A.1.7	TCONS_00000013	SP9	2	4.52959	14
Huh7	SAMN15776002	A2_rep1_A	18914574	A2	A2_A2_rep1_A.1.8	TCONS_00000014	SP14	2	2.00111	14
Huh7	SAMN15776002	A2_rep1_A	18914574	A2	A2_A2_rep1_A.1.9	TCONS_00000015	SP13	2	1.78153	14
Huh7	SAMN15776002	A2_rep1_B	18192325	A2	A2_A2_rep1_B.1.2	TCONS_00000001	pSP9	3	1.01172	15
Huh7	SAMN15776002	A2_rep1_B	18192325	A2	A2_A2_rep1_B.1.13	TCONS_00000002	SP6	2	0.74836	15
Huh7	SAMN15776002	A2_rep1_B	18192325	A2	A2_A2_rep1_B.1.14	TCONS_00000003	SP11	2	0.0717559	15
Huh7	SAMN15776002	A2_rep1_B	18192325	A2	A2_A2_rep1_B.1.15	TCONS_00000004	pSP12	2	1.25248	15
Huh7	SAMN15776002	A2_rep1_B	18192325	A2	A2_A2_rep1_B.1.16	TCONS_00000007	NA	1	69.6859	0
Huh7	SAMN15776002	A2_rep1_B	18192325	A2	A2_A2_rep1_B.1.3	TCONS_00000008	SP7	3	0.729288	15
Huh7	SAMN15776002	A2_rep1_B	18192325	A2	A2_A2_rep1_B.1.4	TCONS_00000009	SP18	3	0.0882983	15
Huh7	SAMN15776002	A2_rep1_B	18192325	A2	A2_A2_rep1_B.1.6	TCONS_00000010	NA	3	0.286718	0
Huh7	SAMN15776002	A2_rep1_B	18192325	A2	A2_A2_rep1_B.1.7	TCONS_00000011	NA	3	0.216452	0
Huh7	SAMN15776002	A2_rep1_B	18192325	A2	A2_A2_rep1_B.1.9	TCONS_00000012	SP1	2	15.3342	15
Huh7	SAMN15776002	A2_rep1_B	18192325	A2	A2_A2_rep1_B.1.10	TCONS_00000013	SP9	2	4.68348	15
Huh7	SAMN15776002	A2_rep1_B	18192325	A2	A2_A2_rep1_B.1.11	TCONS_00000014	SP14	2	2.17348	15
Huh7	SAMN15776002	A2_rep1_B	18192325	A2	A2_A2_rep1_B.1.12	TCONS_00000015	SP13	2	1.49698	15
Huh7	SAMN15776002	A2_rep1_B	18192325	A2	A2_A2_rep1_B.1.1	TCONS_00000016	pSP8	4	0.0828201	15
Huh7	SAMN15776002	A2_rep1_B	18192325	A2	A2_A2_rep1_B.1.5	TCONS_00000017	pSP11	3	0.0555152	15
Huh7	SAMN15776002	A2_rep1_B	18192325	A2	A2_A2_rep1_B.1.8	TCONS_00000018	NA	3	0.0553536	0
Huh7	SAMN15776001	A2_rep2	15251776	A2	A2_A2_rep2.1.2	TCONS_00000001	pSP9	3	0.300617	11
Huh7	SAMN15776001	A2_rep2	15251776	A2	A2_A2_rep2.1.9	TCONS_00000002	SP6	2	0.295842	11
Huh7	SAMN15776001	A2_rep2	15251776	A2	A2_A2_rep2.1.10	TCONS_00000003	SP11	2	0.0658094	11
Huh7	SAMN15776001	A2_rep2	15251776	A2	A2_A2_rep2.1.11	TCONS_00000004	pSP12	2	0.0759555	11
Huh7	SAMN15776001	A2_rep2	15251776	A2	A2_A2_rep2.1.12	TCONS_00000007	NA	1	68.2343	0
Huh7	SAMN15776001	A2_rep2	15251776	A2	A2_A2_rep2.1.1	TCONS_00000008	SP7	3	0.551575	11
Huh7	SAMN15776001	A2_rep2	15251776	A2	A2_A2_rep2.1.3	TCONS_00000009	SP18	3	0.103761	11
Huh7	SAMN15776001	A2_rep2	15251776	A2	A2_A2_rep2.1.4	TCONS_00000010	NA	3	0.153938	0
Huh7	SAMN15776001	A2_rep2	15251776	A2	A2_A2_rep2.1.5	TCONS_00000012	SP1	2	13.5568	11
Huh7	SAMN15776001	A2_rep2	15251776	A2	A2_A2_rep2.1.6	TCONS_00000013	SP9	2	4.10387	11
Huh7	SAMN15776001	A2_rep2	15251776	A2	A2_A2_rep2.1.7	TCONS_00000014	SP14	2	1.47206	11
Huh7	SAMN15776001	A2_rep2	15251776	A2	A2_A2_rep2.1.8	TCONS_00000015	SP13	2	1.11646	11
Huh7	SAMN15776000	B2_rep1_A	19441125	B2	B2_B2_rep1_A.1.4	TCONS_00000001	pSP9	3	0.617027	19
Huh7	SAMN15776000	B2_rep1_A	19441125	B2	B2_B2_rep1_A.1.13	TCONS_00000002	SP6	2	0.588853	19
Huh7	SAMN15776000	B2_rep1_A	19441125	B2	B2_B2_rep1_A.1.15	TCONS_00000003	SP11	2	0.189332	19
Huh7	SAMN15776000	B2_rep1_A	19441125	B2	B2_B2_rep1_A.1.19	TCONS_00000005	NA	2	0.812156	0
Huh7	SAMN15776000	B2_rep1_A	19441125	B2	B2_B2_rep1_A.1.20	TCONS_00000007	NA	1	76.0364	0
Huh7	SAMN15776000	B2_rep1_A	19441125	B2	B2_B2_rep1_A.1.5	TCONS_00000008	SP7	3	0.0239683	19
Huh7	SAMN15776000	B2_rep1_A	19441125	B2	B2_B2_rep1_A.1.10	TCONS_00000012	SP1	2	9.85465	19
Huh7	SAMN15776000	B2_rep1_A	19441125	B2	B2_B2_rep1_A.1.11	TCONS_00000013	SP9	2	3.83245	19
Huh7	SAMN15776000	B2_rep1_A	19441125	B2	B2_B2_rep1_A.1.12	TCONS_00000014	SP14	2	1.06187	19
Huh7	SAMN15776000	B2_rep1_A	19441125	B2	B2_B2_rep1_A.1.14	TCONS_00000015	SP13	2	0.410279	19
Huh7	SAMN15776000	B2_rep1_A	19441125	B2	B2_B2_rep1_A.1.1	TCONS_00000016	pSP8	4	0.0453367	19
Huh7	SAMN15776000	B2_rep1_A	19441125	B2	B2_B2_rep1_A.1.3	TCONS_00000017	pSP11	3	1.46169	19
Huh7	SAMN15776000	B2_rep1_A	19441125	B2	B2_B2_rep1_A.1.16	TCONS_00000019	pSP7	2	0.0834105	19
Huh7	SAMN15776000	B2_rep1_A	19441125	B2	B2_B2_rep1_A.1.17	TCONS_00000020	41785_ccs	2	0.017304	19
Huh7	SAMN15776000	B2_rep1_A	19441125	B2	B2_B2_rep1_A.1.18	TCONS_00000021	SP5	2	0.770245	19
Huh7	SAMN15776000	B2_rep1_A	19441125	B2	B2_B2_rep1_A.1.2	TCONS_00000022	NA	4	0.148647	0
Huh7	SAMN15776000	B2_rep1_A	19441125	B2	B2_B2_rep1_A.1.6	TCONS_00000023	22200_ccs	3	0.0132983	19
Huh7	SAMN15776000	B2_rep1_A	19441125	B2	B2_B2_rep1_A.1.7	TCONS_00000024	NA	3	1.57855	0
Huh7	SAMN15776000	B2_rep1_A	19441125	B2	B2_B2_rep1_A.1.8	TCONS_00000025	NA	3	0.26034	0
Huh7	SAMN15776000	B2_rep1_A	19441125	B2	B2_B2_rep1_A.1.9	TCONS_00000026	NA	3	0.21662	0
Huh7	SAMN15776000	B2_rep1_B	19035542	B2	B2_B2_rep1_B.1.3	TCONS_00000001	pSP9	3	0.512036	20
Huh7	SAMN15776000	B2_rep1_B	19035542	B2	B2_B2_rep1_B.1.13	TCONS_00000002	SP6	2	0.644004	20
Huh7	SAMN15776000	B2_rep1_B	19035542	B2	B2_B2_rep1_B.1.15	TCONS_00000003	SP11	2	0.128853	20
Huh7	SAMN15776000	B2_rep1_B	19035542	B2	B2_B2_rep1_B.1.18	TCONS_00000005	NA	2	0.685037	0
Huh7	SAMN15776000	B2_rep1_B	19035542	B2	B2_B2_rep1_B.1.21	TCONS_00000007	NA	1	75.9424	0
Huh7	SAMN15776000	B2_rep1_B	19035542	B2	B2_B2_rep1_B.1.4	TCONS_00000008	SP7	3	0.0419838	20
Huh7	SAMN15776000	B2_rep1_B	19035542	B2	B2_B2_rep1_B.1.5	TCONS_00000009	SP18	3	0.0215303	20
Huh7	SAMN15776000	B2_rep1_B	19035542	B2	B2_B2_rep1_B.1.10	TCONS_00000012	SP1	2	9.67533	20
Huh7	SAMN15776000	B2_rep1_B	19035542	B2	B2_B2_rep1_B.1.11	TCONS_00000013	SP9	2	3.86976	20
Huh7	SAMN15776000	B2_rep1_B	19035542	B2	B2_B2_rep1_B.1.12	TCONS_00000014	SP14	2	0.896814	20
Huh7	SAMN15776000	B2_rep1_B	19035542	B2	B2_B2_rep1_B.1.14	TCONS_00000015	SP13	2	0.278819	20
Huh7	SAMN15776000	B2_rep1_B	19035542	B2	B2_B2_rep1_B.1.1	TCONS_00000016	pSP8	4	0.0134407	20
Huh7	SAMN15776000	B2_rep1_B	19035542	B2	B2_B2_rep1_B.1.2	TCONS_00000017	pSP11	3	1.48018	20
Huh7	SAMN15776000	B2_rep1_B	19035542	B2	B2_B2_rep1_B.1.17	TCONS_00000019	pSP7	2	0.0492202	20
Huh7	SAMN15776000	B2_rep1_B	19035542	B2	B2_B2_rep1_B.1.16	TCONS_00000020	41785_ccs	2	0.0595916	20
Huh7	SAMN15776000	B2_rep1_B	19035542	B2	B2_B2_rep1_B.1.19	TCONS_00000021	SP5	2	0.372941	20
Huh7	SAMN15776000	B2_rep1_B	19035542	B2	B2_B2_rep1_B.1.6	TCONS_00000023	22200_ccs	3	0.0124814	20
Huh7	SAMN15776000	B2_rep1_B	19035542	B2	B2_B2_rep1_B.1.7	TCONS_00000024	NA	3	1.82651	0
Huh7	SAMN15776000	B2_rep1_B	19035542	B2	B2_B2_rep1_B.1.8	TCONS_00000026	NA	3	0.384747	0
Huh7	SAMN15776000	B2_rep1_B	19035542	B2	B2_B2_rep1_B.1.20	TCONS_00000027	NA	2	0.0521306	0
Huh7	SAMN15776000	B2_rep1_B	19035542	B2	B2_B2_rep1_B.1.9	TCONS_00000028	NA	3	0.201551	0
Huh7	SAMN15775999	B2_rep2	17284712	B2	B2_B2_rep2.1.3	TCONS_00000001	pSP9	3	0.192666	19
Huh7	SAMN15775999	B2_rep2	17284712	B2	B2_B2_rep2.1.12	TCONS_00000002	SP6	2	0.539167	19
Huh7	SAMN15775999	B2_rep2	17284712	B2	B2_B2_rep2.1.15	TCONS_00000003	SP11	2	0.178726	19
Huh7	SAMN15775999	B2_rep2	17284712	B2	B2_B2_rep2.1.19	TCONS_00000004	pSP12	2	0.249201	19
Huh7	SAMN15775999	B2_rep2	17284712	B2	B2_B2_rep2.1.17	TCONS_00000005	NA	2	0.98175	0
Huh7	SAMN15775999	B2_rep2	17284712	B2	B2_B2_rep2.1.20	TCONS_00000007	NA	1	75.5861	0
Huh7	SAMN15775999	B2_rep2	17284712	B2	B2_B2_rep2.1.5	TCONS_00000008	SP7	3	0.0263807	19
Huh7	SAMN15775999	B2_rep2	17284712	B2	B2_B2_rep2.1.4	TCONS_00000009	SP18	3	0.0660882	19
Huh7	SAMN15775999	B2_rep2	17284712	B2	B2_B2_rep2.1.10	TCONS_00000012	SP1	2	10.7328	19
Huh7	SAMN15775999	B2_rep2	17284712	B2	B2_B2_rep2.1.11	TCONS_00000013	SP9	2	4.14509	19
Huh7	SAMN15775999	B2_rep2	17284712	B2	B2_B2_rep2.1.14	TCONS_00000014	SP14	2	0.327691	19
Huh7	SAMN15775999	B2_rep2	17284712	B2	B2_B2_rep2.1.13	TCONS_00000015	SP13	2	0.352605	19
Huh7	SAMN15775999	B2_rep2	17284712	B2	B2_B2_rep2.1.1	TCONS_00000016	pSP8	4	0.0446292	19
Huh7	SAMN15775999	B2_rep2	17284712	B2	B2_B2_rep2.1.2	TCONS_00000017	pSP11	3	1.78812	19
Huh7	SAMN15775999	B2_rep2	17284712	B2	B2_B2_rep2.1.16	TCONS_00000019	pSP7	2	0.0397953	19
Huh7	SAMN15775999	B2_rep2	17284712	B2	B2_B2_rep2.1.18	TCONS_00000021	SP5	2	0.428467	19
Huh7	SAMN15775999	B2_rep2	17284712	B2	B2_B2_rep2.1.6	TCONS_00000029	NA	3	0.210207	0
Huh7	SAMN15775999	B2_rep2	17284712	B2	B2_B2_rep2.1.7	TCONS_00000030	SP4	3	0.195997	19
Huh7	SAMN15775999	B2_rep2	17284712	B2	B2_B2_rep2.1.8	TCONS_00000031	NA	3	0.177159	0
Huh7	SAMN15775999	B2_rep2	17284712	B2	B2_B2_rep2.1.9	TCONS_00000032	NA	3	0.0830479	0
Huh7	SAMN15775998	C2_rep1_A	18539881	C2	C2_C2_rep1_A.1.6	TCONS_00000001	pSP9	3	0.198692	18
Huh7	SAMN15775998	C2_rep1_A	18539881	C2	C2_C2_rep1_A.1.16	TCONS_00000002	SP6	2	0.194665	18
Huh7	SAMN15775998	C2_rep1_A	18539881	C2	C2_C2_rep1_A.1.17	TCONS_00000003	SP11	2	0.104623	18
Huh7	SAMN15775998	C2_rep1_A	18539881	C2	C2_C2_rep1_A.1.19	TCONS_00000007	NA	1	80.7862	0
Huh7	SAMN15775998	C2_rep1_A	18539881	C2	C2_C2_rep1_A.1.4	TCONS_00000008	SP7	3	1.03029	18
Huh7	SAMN15775998	C2_rep1_A	18539881	C2	C2_C2_rep1_A.1.7	TCONS_00000009	SP18	3	0.0572154	18
Huh7	SAMN15775998	C2_rep1_A	18539881	C2	C2_C2_rep1_A.1.12	TCONS_00000012	SP1	2	8.1589	18
Huh7	SAMN15775998	C2_rep1_A	18539881	C2	C2_C2_rep1_A.1.13	TCONS_00000013	SP9	2	2.70536	18
Huh7	SAMN15775998	C2_rep1_A	18539881	C2	C2_C2_rep1_A.1.15	TCONS_00000014	SP14	2	0.651228	18
Huh7	SAMN15775998	C2_rep1_A	18539881	C2	C2_C2_rep1_A.1.14	TCONS_00000015	SP13	2	0.812002	18
Huh7	SAMN15775998	C2_rep1_A	18539881	C2	C2_C2_rep1_A.1.1	TCONS_00000016	pSP8	4	0.226368	18
Huh7	SAMN15775998	C2_rep1_A	18539881	C2	C2_C2_rep1_A.1.5	TCONS_00000017	pSP11	3	0.645121	18
Huh7	SAMN15775998	C2_rep1_A	18539881	C2	C2_C2_rep1_A.1.18	TCONS_00000021	SP5	2	0.426552	18
Huh7	SAMN15775998	C2_rep1_A	18539881	C2	C2_C2_rep1_A.1.11	TCONS_00000030	SP4	3	0.113024	18
Huh7	SAMN15775998	C2_rep1_A	18539881	C2	C2_C2_rep1_A.1.10	TCONS_00000033	NA	3	0.18096	0
Huh7	SAMN15775998	C2_rep1_A	18539881	C2	C2_C2_rep1_A.1.2	TCONS_00000034	NA	4	0.180574	0
Huh7	SAMN15775998	C2_rep1_A	18539881	C2	C2_C2_rep1_A.1.3	TCONS_00000035	NA	4	0.108137	0
Huh7	SAMN15775998	C2_rep1_A	18539881	C2	C2_C2_rep1_A.1.8	TCONS_00000036	NA	3	0.843849	0
Huh7	SAMN15775998	C2_rep1_A	18539881	C2	C2_C2_rep1_A.1.9	TCONS_00000037	NA	3	0.263605	0
Huh7	SAMN15775998	C2_rep1_B	18520576	C2	C2_C2_rep1_B.1.7	TCONS_00000001	pSP9	3	0.320078	20
Huh7	SAMN15775998	C2_rep1_B	18520576	C2	C2_C2_rep1_B.1.16	TCONS_00000002	SP6	2	0.162914	20
Huh7	SAMN15775998	C2_rep1_B	18520576	C2	C2_C2_rep1_B.1.15	TCONS_00000003	SP11	2	0.168915	20
Huh7	SAMN15775998	C2_rep1_B	18520576	C2	C2_C2_rep1_B.1.19	TCONS_00000004	pSP12	2	0.308839	20
Huh7	SAMN15775998	C2_rep1_B	18520576	C2	C2_C2_rep1_B.1.21	TCONS_00000007	NA	1	80.2915	0
Huh7	SAMN15775998	C2_rep1_B	18520576	C2	C2_C2_rep1_B.1.5	TCONS_00000008	SP7	3	0.889123	20
Huh7	SAMN15775998	C2_rep1_B	18520576	C2	C2_C2_rep1_B.1.8	TCONS_00000009	SP18	3	0.0499416	20
Huh7	SAMN15775998	C2_rep1_B	18520576	C2	C2_C2_rep1_B.1.11	TCONS_00000012	SP1	2	7.43651	20
Huh7	SAMN15775998	C2_rep1_B	18520576	C2	C2_C2_rep1_B.1.12	TCONS_00000013	SP9	2	2.45449	20
Huh7	SAMN15775998	C2_rep1_B	18520576	C2	C2_C2_rep1_B.1.14	TCONS_00000014	SP14	2	0.875165	20
Huh7	SAMN15775998	C2_rep1_B	18520576	C2	C2_C2_rep1_B.1.13	TCONS_00000015	SP13	2	1.44826	20
Huh7	SAMN15775998	C2_rep1_B	18520576	C2	C2_C2_rep1_B.1.1	TCONS_00000016	pSP8	4	0.182322	20
Huh7	SAMN15775998	C2_rep1_B	18520576	C2	C2_C2_rep1_B.1.6	TCONS_00000017	pSP11	3	0.510743	20
Huh7	SAMN15775998	C2_rep1_B	18520576	C2	C2_C2_rep1_B.1.17	TCONS_00000019	pSP7	2	0.0500227	20
Huh7	SAMN15775998	C2_rep1_B	18520576	C2	C2_C2_rep1_B.1.18	TCONS_00000021	SP5	2	0.440788	20
Huh7	SAMN15775998	C2_rep1_B	18520576	C2	C2_C2_rep1_B.1.10	TCONS_00000033	NA	3	0.198987	0
Huh7	SAMN15775998	C2_rep1_B	18520576	C2	C2_C2_rep1_B.1.3	TCONS_00000035	NA	4	0.263418	0
Huh7	SAMN15775998	C2_rep1_B	18520576	C2	C2_C2_rep1_B.1.9	TCONS_00000036	NA	3	1.16148	0
Huh7	SAMN15775998	C2_rep1_B	18520576	C2	C2_C2_rep1_B.1.2	TCONS_00000038	NA	4	0.434871	0
Huh7	SAMN15775998	C2_rep1_B	18520576	C2	C2_C2_rep1_B.1.20	TCONS_00000039	NA	2	0.0766933	0
Huh7	SAMN15775998	C2_rep1_B	18520576	C2	C2_C2_rep1_B.1.4	TCONS_00000040	NA	4	0.063768	0
Huh7	SAMN15775996	C2_rep2	16697692	C2	C2_C2_rep2.1.5	TCONS_00000001	pSP9	3	0.0773128	18
Huh7	SAMN15775996	C2_rep2	16697692	C2	C2_C2_rep2.1.15	TCONS_00000002	SP6	2	0.193546	18
Huh7	SAMN15775996	C2_rep2	16697692	C2	C2_C2_rep2.1.16	TCONS_00000003	SP11	2	0.0981915	18
Huh7	SAMN15775996	C2_rep2	16697692	C2	C2_C2_rep2.1.19	TCONS_00000007	NA	1	86.0411	0
Huh7	SAMN15775996	C2_rep2	16697692	C2	C2_C2_rep2.1.3	TCONS_00000008	SP7	3	0.431219	18
Huh7	SAMN15775996	C2_rep2	16697692	C2	C2_C2_rep2.1.6	TCONS_00000009	SP18	3	0.0734138	18
Huh7	SAMN15775996	C2_rep2	16697692	C2	C2_C2_rep2.1.11	TCONS_00000012	SP1	2	5.75895	18
Huh7	SAMN15775996	C2_rep2	16697692	C2	C2_C2_rep2.1.12	TCONS_00000013	SP9	2	1.84071	18
Huh7	SAMN15775996	C2_rep2	16697692	C2	C2_C2_rep2.1.14	TCONS_00000014	SP14	2	0.665878	18
Huh7	SAMN15775996	C2_rep2	16697692	C2	C2_C2_rep2.1.13	TCONS_00000015	SP13	2	1.03653	18
Huh7	SAMN15775996	C2_rep2	16697692	C2	C2_C2_rep2.1.1	TCONS_00000016	pSP8	4	0.0500719	18
Huh7	SAMN15775996	C2_rep2	16697692	C2	C2_C2_rep2.1.4	TCONS_00000017	pSP11	3	0.258441	18
Huh7	SAMN15775996	C2_rep2	16697692	C2	C2_C2_rep2.1.17	TCONS_00000021	SP5	2	0.268742	18
Huh7	SAMN15775996	C2_rep2	16697692	C2	C2_C2_rep2.1.10	TCONS_00000041	NA	3	0.0835732	0
Huh7	SAMN15775996	C2_rep2	16697692	C2	C2_C2_rep2.1.18	TCONS_00000042	NA	2	0.127242	0
Huh7	SAMN15775996	C2_rep2	16697692	C2	C2_C2_rep2.1.2	TCONS_00000043	NA	4	0.062928	0
Huh7	SAMN15775996	C2_rep2	16697692	C2	C2_C2_rep2.1.7	TCONS_00000044	NA	3	0.36379	0
Huh7	SAMN15775996	C2_rep2	16697692	C2	C2_C2_rep2.1.8	TCONS_00000045	NA	3	0.301895	0
Huh7	SAMN15775996	C2_rep2	16697692	C2	C2_C2_rep2.1.9	TCONS_00000046	NA	3	0.154386	0
Huh7	SAMN15775995	D3_rep1_A	18727897	D3	D3_D3_rep1_A.1.5	TCONS_00000001	pSP9	3	0.0920555	16
Huh7	SAMN15775995	D3_rep1_A	18727897	D3	D3_D3_rep1_A.1.12	TCONS_00000002	SP6	2	0.876435	16
Huh7	SAMN15775995	D3_rep1_A	18727897	D3	D3_D3_rep1_A.1.15	TCONS_00000003	SP11	2	0.169152	16
Huh7	SAMN15775995	D3_rep1_A	18727897	D3	D3_D3_rep1_A.1.16	TCONS_00000004	pSP12	2	1.39401	16
Huh7	SAMN15775995	D3_rep1_A	18727897	D3	D3_D3_rep1_A.1.17	TCONS_00000007	NA	1	73.5113	0
Huh7	SAMN15775995	D3_rep1_A	18727897	D3	D3_D3_rep1_A.1.2	TCONS_00000008	SP7	3	0.394297	16
Huh7	SAMN15775995	D3_rep1_A	18727897	D3	D3_D3_rep1_A.1.6	TCONS_00000009	SP18	3	0.0640657	16
Huh7	SAMN15775995	D3_rep1_A	18727897	D3	D3_D3_rep1_A.1.10	TCONS_00000012	SP1	2	15.2842	16
Huh7	SAMN15775995	D3_rep1_A	18727897	D3	D3_D3_rep1_A.1.14	TCONS_00000013	SP9	2	0.538734	16
Huh7	SAMN15775995	D3_rep1_A	18727897	D3	D3_D3_rep1_A.1.11	TCONS_00000014	SP14	2	4.11006	16
Huh7	SAMN15775995	D3_rep1_A	18727897	D3	D3_D3_rep1_A.1.13	TCONS_00000015	SP13	2	0.776288	16
Huh7	SAMN15775995	D3_rep1_A	18727897	D3	D3_D3_rep1_A.1.1	TCONS_00000016	pSP8	4	0.0625315	16
Huh7	SAMN15775995	D3_rep1_A	18727897	D3	D3_D3_rep1_A.1.3	TCONS_00000017	pSP11	3	0.136787	16
Huh7	SAMN15775995	D3_rep1_A	18727897	D3	D3_D3_rep1_A.1.7	TCONS_00000024	NA	3	0.286029	0
Huh7	SAMN15775995	D3_rep1_A	18727897	D3	D3_D3_rep1_A.1.4	TCONS_00000047	pSP10	3	0.11806	16
Huh7	SAMN15775995	D3_rep1_A	18727897	D3	D3_D3_rep1_A.1.8	TCONS_00000048	NA	3	0.155521	0
Huh7	SAMN15775995	D3_rep1_A	18727897	D3	D3_D3_rep1_A.1.9	TCONS_00000049	NA	3	0.116887	0
Huh7	SAMN15775995	D3_rep1_B	16592091	D3	D3_D3_rep1_B.1.6	TCONS_00000002	SP6	2	1.43996	11
Huh7	SAMN15775995	D3_rep1_B	16592091	D3	D3_D3_rep1_B.1.9	TCONS_00000003	SP11	2	0.149478	11
Huh7	SAMN15775995	D3_rep1_B	16592091	D3	D3_D3_rep1_B.1.11	TCONS_00000004	pSP12	2	1.62855	11
Huh7	SAMN15775995	D3_rep1_B	16592091	D3	D3_D3_rep1_B.1.12	TCONS_00000007	NA	1	67.8199	0
Huh7	SAMN15775995	D3_rep1_B	16592091	D3	D3_D3_rep1_B.1.1	TCONS_00000008	SP7	3	0.643187	11
Huh7	SAMN15775995	D3_rep1_B	16592091	D3	D3_D3_rep1_B.1.4	TCONS_00000012	SP1	2	16.7381	11
Huh7	SAMN15775995	D3_rep1_B	16592091	D3	D3_D3_rep1_B.1.8	TCONS_00000013	SP9	2	0.427888	11
Huh7	SAMN15775995	D3_rep1_B	16592091	D3	D3_D3_rep1_B.1.5	TCONS_00000014	SP14	2	5.26049	11
Huh7	SAMN15775995	D3_rep1_B	16592091	D3	D3_D3_rep1_B.1.7	TCONS_00000015	SP13	2	1.21599	11
Huh7	SAMN15775995	D3_rep1_B	16592091	D3	D3_D3_rep1_B.1.10	TCONS_00000019	pSP7	2	0.0963361	11
Huh7	SAMN15775995	D3_rep1_B	16592091	D3	D3_D3_rep1_B.1.2	TCONS_00000047	pSP10	3	0.256875	11
Huh7	SAMN15775995	D3_rep1_B	16592091	D3	D3_D3_rep1_B.1.3	TCONS_00000050	NA	3	0.128512	0
Huh7	SAMN15775994	D3_rep2	17264080	D3	D3_D3_rep2.1.6	TCONS_00000001	pSP9	3	0.0774319	14
Huh7	SAMN15775994	D3_rep2	17264080	D3	D3_D3_rep2.1.12	TCONS_00000002	SP6	2	0.979267	14
Huh7	SAMN15775994	D3_rep2	17264080	D3	D3_D3_rep2.1.13	TCONS_00000003	SP11	2	0.0903666	14
Huh7	SAMN15775994	D3_rep2	17264080	D3	D3_D3_rep2.1.14	TCONS_00000004	pSP12	2	1.8573	14
Huh7	SAMN15775994	D3_rep2	17264080	D3	D3_D3_rep2.1.15	TCONS_00000007	NA	1	70.0512	0
Huh7	SAMN15775994	D3_rep2	17264080	D3	D3_D3_rep2.1.3	TCONS_00000008	SP7	3	0.393938	14
Huh7	SAMN15775994	D3_rep2	17264080	D3	D3_D3_rep2.1.7	TCONS_00000009	SP18	3	0.0658371	14
Huh7	SAMN15775994	D3_rep2	17264080	D3	D3_D3_rep2.1.8	TCONS_00000012	SP1	2	17.3463	14
Huh7	SAMN15775994	D3_rep2	17264080	D3	D3_D3_rep2.1.11	TCONS_00000013	SP9	2	1.07398	14
Huh7	SAMN15775994	D3_rep2	17264080	D3	D3_D3_rep2.1.9	TCONS_00000014	SP14	2	4.68097	14
Huh7	SAMN15775994	D3_rep2	17264080	D3	D3_D3_rep2.1.10	TCONS_00000015	SP13	2	1.31299	14
Huh7	SAMN15775994	D3_rep2	17264080	D3	D3_D3_rep2.1.1	TCONS_00000016	pSP8	4	0.088023	14
Huh7	SAMN15775994	D3_rep2	17264080	D3	D3_D3_rep2.1.5	TCONS_00000017	pSP11	3	0.121915	14
Huh7	SAMN15775994	D3_rep2	17264080	D3	D3_D3_rep2.1.4	TCONS_00000047	pSP10	3	0.138388	14
Huh7	SAMN15775994	D3_rep2	17264080	D3	D3_D3_rep2.1.2	TCONS_00000051	NA	4	0.0661378	0
Tissue	SAMN00011064	SRR039614	9431188	NA	NA	NA	NA	0	0	0
Tissue	SAMN00011066	SRR039616	10206748	NA	NA	NA	NA	0	0	0
Tissue	SAMN00011067	SRR039617	10638536	NA	NA	NA	NA	0	0	0
Tissue	SAMN00011068	SRR039618	10421463	NA	NA	NA	NA	0	0	0
Tissue	SAMN00011069	SRR039619	10776126	NA	NA	NA	NA	0	0	0
Tissue	SAMN00011070	SRR039620	16127261	NA	NA	NA	NA	0	0	0
Tissue	SAMN00011071	SRR039621	15907634	NA	NA	NA	NA	0	0	0
Tumor	SAMN00139543	SRR074979	20996588	C	C2_SRR074979.2.1	TCONS_00000007	NA	1	37.1605	0
Tissue	SAMN00139544	SRR074980	22432079	C	C2_SRR074980.1.5	TCONS_00000002	SP6	2	1.67595	7
Tissue	SAMN00139544	SRR074980	22432079	C	C2_SRR074980.1.7	TCONS_00000003	SP11	2	1.40975	7
Tissue	SAMN00139544	SRR074980	22432079	C	C2_SRR074980.1.8	TCONS_00000007	NA	1	33.9978	0
Tissue	SAMN00139544	SRR074980	22432079	C	C2_SRR074980.1.1	TCONS_00000008	SP7	3	1.81213	7
Tissue	SAMN00139544	SRR074980	22432079	C	C2_SRR074980.1.2	TCONS_00000012	SP1	2	7.12563	7
Tissue	SAMN00139544	SRR074980	22432079	C	C2_SRR074980.1.6	TCONS_00000013	SP9	2	1.61838	7
Tissue	SAMN00139544	SRR074980	22432079	C	C2_SRR074980.1.3	TCONS_00000014	SP14	2	2.84504	7
Tissue	SAMN00139544	SRR074980	22432079	C	C2_SRR074980.1.4	TCONS_00000015	SP13	2	2.09404	7
Tumor	SAMN00139545	SRR074981	23586239	NA	NA	NA	NA	0	0	0
Tissue	SAMN00139546	SRR074982	20834934	NA	NA	NA	NA	0	0	0
Tumor	SAMN00139547	SRR074983	23563690	C	C2_SRR074983.1.1	TCONS_00000007	NA	1	50.5687	0
Tissue	SAMN00139548	SRR074984	21130309	C	C2_SRR074984.1.1	TCONS_00000007	NA	1	48.9859	0
Tumor	SAMN00139549	SRR074985	23060264	B	B2_SRR074985.1.1	TCONS_00000007	NA	1	49.3758	0
Tissue	SAMN00139550	SRR074986	21127532	B	B2_SRR074986.1.2	TCONS_00000007	NA	1	40.1635	0
Tissue	SAMN00139550	SRR074986	21127532	B	B2_SRR074986.1.1	TCONS_00000014	SP14	2	5.40206	1
Tumor	SAMN00139551	SRR074987	21205625	NA	NA	NA	NA	0	0	0
Tissue	SAMN00139552	SRR074988	20862092	B	B2_SRR074988.1.1	TCONS_00000007	NA	1	40.3042	0
Tumor	SAMN00139553	SRR074989	23315039	NA	NA	NA	NA	0	0	0
Tissue	SAMN00139554	SRR074990	23481219	C	C2_SRR074990.1.3	TCONS_00000007	NA	1	37.7387	0
Tissue	SAMN00139554	SRR074990	23481219	C	C2_SRR074990.1.1	TCONS_00000012	SP1	2	8.52005	2
Tissue	SAMN00139554	SRR074990	23481219	C	C2_SRR074990.1.2	TCONS_00000014	SP14	2	4.52666	2
Tumor	SAMN00139555	SRR074991	22137396	NA	NA	NA	NA	0	0	0
Tissue	SAMN00139556	SRR074992	20932296	C	C2_SRR074992.1.1	TCONS_00000007	NA	1	49.1024	0
Tumor	SAMN00139557	SRR074993	21068533	C	C2_SRR074993.1.1	TCONS_00000007	NA	1	42.5279	0
Tissue	SAMN00139558	SRR074994	19751068	C	C2_SRR074994.1.2	TCONS_00000012	SP1	2	10.9071	2
Tissue	SAMN00139558	SRR074994	19751068	C	C2_SRR074994.1.1	TCONS_00000015	SP13	2	31.6402	2
Tumor	SAMN00139559	SRR074995	19093519	C	C2_SRR074995.1.2	TCONS_00000007	NA	1	42.4635	0
Tumor	SAMN00139559	SRR074995	19093519	C	C2_SRR074995.1.1	TCONS_00000012	SP1	2	10.1532	1
Tumor	SAMN00139559	SRR074996	20596607	C	C2_SRR074996.1.1	TCONS_00000007	NA	1	52.9239	0
Tissue	SAMN00139560	SRR074997	21167161	C	C2_SRR074997.1.1	TCONS_00000007	NA	1	39.9242	0
Tissue	SAMN00139560	SRR074998	19476214	C	C2_SRR074998.1.1	TCONS_00000007	NA	1	40.126	0
Tumor	SAMN00139561	SRR074999	21944622	NA	NA	NA	NA	0	0	0
Tumor	SAMN00139561	SRR075000	21328051	NA	NA	NA	NA	0	0	0
Tumor	SAMN00139561	SRR075001	21532717	NA	NA	NA	NA	0	0	0
Tissue	SAMN00139562	SRR075002	20950756	C	C2_SRR075002.1.1	TCONS_00000007	NA	1	44.2806	0
Tissue	SAMN00139562	SRR075003	21959501	C	C2_SRR075003.1.1	TCONS_00000007	NA	1	48.0616	0
Tissue	SAMN00139562	SRR075004	22011164	C	C2_SRR075004.1.1	TCONS_00000007	NA	1	50.4958	0
NTCP	SAMN12993163	SRR10244539	29471094	NA	NA	NA	NA	0	0	0
NTCP	SAMN12993174	SRR10244540	26873929	NA	NA	NA	NA	0	0	0
NTCP	SAMN12993173	SRR10244541	29318703	NA	NA	NA	NA	0	0	0
NTCP	SAMN12993172	SRR10244542	28996844	NA	NA	NA	NA	0	0	0
NTCP	SAMN12993171	SRR10244543	28658808	NA	NA	NA	NA	0	0	0
NTCP	SAMN12993170	SRR10244544	30813499	NA	NA	NA	NA	0	0	0
NTCP	SAMN12993168	SRR10244545	28801030	NA	NA	NA	NA	0	0	0
NTCP	SAMN12993167	SRR10244546	28187840	NA	NA	NA	NA	0	0	0
NTCP	SAMN12993165	SRR10244547	27958173	NA	NA	NA	NA	0	0	0
PHH	SAMN13159227	SRR10365984	14624277	D	D3_SRR10365984.1.2	TCONS_00000004	pSP12	2	9.90946	2
PHH	SAMN13159227	SRR10365984	14624277	D	D3_SRR10365984.1.3	TCONS_00000007	NA	1	85.7417	0
PHH	SAMN13159227	SRR10365984	14624277	D	D3_SRR10365984.1.1	TCONS_00000014	SP14	2	4.34886	2
PHH	SAMN13159224	SRR10365986	13857657	D	D3_SRR10365986.1.1	TCONS_00000007	NA	1	100	0
Tissue	SAMN14174950	SRR11173816	41641524	D	D3_SRR11173816.1.1	TCONS_00000002	SP6	2	5.04253	5
Tissue	SAMN14174950	SRR11173816	41641524	D	D3_SRR11173816.1.5	TCONS_00000004	pSP12	2	6.80536	5
Tissue	SAMN14174950	SRR11173816	41641524	D	D3_SRR11173816.1.6	TCONS_00000007	NA	1	28.3986	0
Tissue	SAMN14174950	SRR11173816	41641524	D	D3_SRR11173816.1.2	TCONS_00000012	SP1	2	4.31628	5
Tissue	SAMN14174950	SRR11173816	41641524	D	D3_SRR11173816.1.3	TCONS_00000013	SP9	2	2.08366	5
Tissue	SAMN14174950	SRR11173816	41641524	D	D3_SRR11173816.1.4	TCONS_00000014	SP14	2	1.61435	5
Tissue	SAMN14174949	SRR11173817	51110200	D	D3_SRR11173817.1.4	TCONS_00000002	SP6	2	2.57828	9
Tissue	SAMN14174949	SRR11173817	51110200	D	D3_SRR11173817.1.8	TCONS_00000003	SP11	2	0.48581	9
Tissue	SAMN14174949	SRR11173817	51110200	D	D3_SRR11173817.1.9	TCONS_00000004	pSP12	2	11.7921	9
Tissue	SAMN14174949	SRR11173817	51110200	D	D3_SRR11173817.1.10	TCONS_00000007	NA	1	25.3634	0
Tissue	SAMN14174949	SRR11173817	51110200	D	D3_SRR11173817.1.1	TCONS_00000008	SP7	3	1.13623	9
Tissue	SAMN14174949	SRR11173817	51110200	D	D3_SRR11173817.1.2	TCONS_00000009	SP18	3	0.695004	9
Tissue	SAMN14174949	SRR11173817	51110200	D	D3_SRR11173817.1.3	TCONS_00000012	SP1	2	5.90666	9
Tissue	SAMN14174949	SRR11173817	51110200	D	D3_SRR11173817.1.5	TCONS_00000013	SP9	2	1.32195	9
Tissue	SAMN14174949	SRR11173817	51110200	D	D3_SRR11173817.1.6	TCONS_00000014	SP14	2	1.30391	9
Tissue	SAMN14174949	SRR11173817	51110200	D	D3_SRR11173817.1.7	TCONS_00000015	SP13	2	0.60716	9
Tissue	SAMN14174948	SRR11173818	76290358	D	D3_SRR11173818.1.4	TCONS_00000002	SP6	2	2.31633	9
Tissue	SAMN14174948	SRR11173818	76290358	D	D3_SRR11173818.1.8	TCONS_00000003	SP11	2	0.599236	9
Tissue	SAMN14174948	SRR11173818	76290358	D	D3_SRR11173818.1.9	TCONS_00000004	pSP12	2	9.62505	9
Tissue	SAMN14174948	SRR11173818	76290358	D	D3_SRR11173818.1.10	TCONS_00000007	NA	1	30.4027	0
Tissue	SAMN14174948	SRR11173818	76290358	D	D3_SRR11173818.1.1	TCONS_00000008	SP7	3	1.25634	9
Tissue	SAMN14174948	SRR11173818	76290358	D	D3_SRR11173818.1.3	TCONS_00000012	SP1	2	2.33344	9
Tissue	SAMN14174948	SRR11173818	76290358	D	D3_SRR11173818.1.7	TCONS_00000013	SP9	2	0.795494	9
Tissue	SAMN14174948	SRR11173818	76290358	D	D3_SRR11173818.1.6	TCONS_00000014	SP14	2	1.39736	9
Tissue	SAMN14174948	SRR11173818	76290358	D	D3_SRR11173818.1.5	TCONS_00000015	SP13	2	1.51682	9
Tissue	SAMN14174948	SRR11173818	76290358	D	D3_SRR11173818.1.2	TCONS_00000047	pSP10	3	0.703964	9
Tissue	SAMN14174947	SRR11173819	44184690	D	D3_SRR11173819.1.4	TCONS_00000002	SP6	2	1.70869	8
Tissue	SAMN14174947	SRR11173819	44184690	D	D3_SRR11173819.1.8	TCONS_00000004	pSP12	2	8.36196	8
Tissue	SAMN14174947	SRR11173819	44184690	D	D3_SRR11173819.1.9	TCONS_00000007	NA	1	30.9726	0
Tissue	SAMN14174947	SRR11173819	44184690	D	D3_SRR11173819.1.1	TCONS_00000008	SP7	3	0.970839	8
Tissue	SAMN14174947	SRR11173819	44184690	D	D3_SRR11173819.1.3	TCONS_00000012	SP1	2	2.17112	8
Tissue	SAMN14174947	SRR11173819	44184690	D	D3_SRR11173819.1.6	TCONS_00000013	SP9	2	0.956207	8
Tissue	SAMN14174947	SRR11173819	44184690	D	D3_SRR11173819.1.5	TCONS_00000014	SP14	2	1.08104	8
Tissue	SAMN14174947	SRR11173819	44184690	D	D3_SRR11173819.1.7	TCONS_00000015	SP13	2	0.509149	8
Tissue	SAMN14174947	SRR11173819	44184690	D	D3_SRR11173819.1.2	TCONS_00000047	pSP10	3	0.938507	8
Tissue	SAMN03340506	SRR1802692	103082314	NA	NA	NA	NA	0	0	0
Tissue	SAMN03340507	SRR1802983	71297595	NA	NA	NA	NA	0	0	0
Tissue	SAMN03340508	SRR1803869	103805691	NA	NA	NA	NA	0	0	0
Tissue	SAMN03340509	SRR1803885	83348686	NA	NA	NA	NA	0	0	0
Tissue	SAMN03340510	SRR1803891	70602375	NA	NA	NA	NA	0	0	0
Tissue	SAMN03340511	SRR1803907	86273842	NA	NA	NA	NA	0	0	0
Tissue	SAMN04012127	SRR2185787	35832392	C	C2_SRR2185787.1.3	TCONS_00000007	NA	1	38.3632	0
Tissue	SAMN04012127	SRR2185787	35832392	C	C2_SRR2185787.1.1	TCONS_00000012	SP1	2	11.2693	2
Tissue	SAMN04012127	SRR2185787	35832392	C	C2_SRR2185787.1.2	TCONS_00000013	SP9	2	4.64013	2
Tissue	SAMN04453182	SRR3140234	13656382	B	B2_SRR3140234.1.1	TCONS_00000007	NA	1	94.0387	0
Tissue	SAMN04453182	SRR3140235	13656407	B	B2_SRR3140235.1.1	TCONS_00000007	NA	1	92.4465	0
Tissue	SAMN04453182	SRR3140236	13609156	B	B2_SRR3140236.1.2	TCONS_00000007	NA	1	91.7388	0
Tissue	SAMN04453182	SRR3140236	13609156	B	B2_SRR3140236.1.1	TCONS_00000014	SP14	2	0.692627	1
Tissue	SAMN04453182	SRR3140237	13630301	B	B2_SRR3140237.1.1	TCONS_00000007	NA	1	93.5676	0
Tissue	SAMN04453182	SRR3140238	13795244	B	B2_SRR3140238.1.1	TCONS_00000007	NA	1	90.7674	0
Tissue	SAMN04453183	SRR3140239	15864781	NA	NA	NA	NA	0	0	0
Tissue	SAMN04453183	SRR3140240	15784044	B	B2_SRR3140240.2.9	TCONS_00000002	SP6	2	0.473566	12
Tissue	SAMN04453183	SRR3140240	15784044	B	B2_SRR3140240.2.10	TCONS_00000003	SP11	2	0.445519	12
Tissue	SAMN04453183	SRR3140240	15784044	B	B2_SRR3140240.2.13	TCONS_00000007	NA	1	85.6212	0
Tissue	SAMN04453183	SRR3140240	15784044	B	B2_SRR3140240.2.2	TCONS_00000008	SP7	3	0.101664	12
Tissue	SAMN04453183	SRR3140240	15784044	B	B2_SRR3140240.2.6	TCONS_00000012	SP1	2	2.68216	12
Tissue	SAMN04453183	SRR3140240	15784044	B	B2_SRR3140240.2.5	TCONS_00000013	SP9	2	2.80189	12
Tissue	SAMN04453183	SRR3140240	15784044	B	B2_SRR3140240.2.7	TCONS_00000014	SP14	2	0.818786	12
Tissue	SAMN04453183	SRR3140240	15784044	B	B2_SRR3140240.2.8	TCONS_00000015	SP13	2	0.522661	12
Tissue	SAMN04453183	SRR3140240	15784044	B	B2_SRR3140240.2.1	TCONS_00000052	NA	4	0.193217	0
Tissue	SAMN04453183	SRR3140240	15784044	B	B2_SRR3140240.2.11	TCONS_00000053	42959_ccs	2	0.0771247	12
Tissue	SAMN04453183	SRR3140240	15784044	B	B2_SRR3140240.2.12	TCONS_00000054	NA	2	3.44264	0
Tissue	SAMN04453183	SRR3140240	15784044	B	B2_SRR3140240.2.3	TCONS_00000055	NA	3	0.911224	0
Tissue	SAMN04453183	SRR3140240	15784044	B	B2_SRR3140240.2.4	TCONS_00000056	NA	3	0.513497	0
Tissue	SAMN04453183	SRR3140241	15729016	B	B2_SRR3140241.2.1	TCONS_00000001	pSP9	3	0.0920135	10
Tissue	SAMN04453183	SRR3140241	15729016	B	B2_SRR3140241.2.8	TCONS_00000002	SP6	2	0.397501	10
Tissue	SAMN04453183	SRR3140241	15729016	B	B2_SRR3140241.2.6	TCONS_00000003	SP11	2	0.536094	10
Tissue	SAMN04453183	SRR3140241	15729016	B	B2_SRR3140241.2.11	TCONS_00000007	NA	1	89.7721	0
Tissue	SAMN04453183	SRR3140241	15729016	B	B2_SRR3140241.2.5	TCONS_00000012	SP1	2	2.88796	10
Tissue	SAMN04453183	SRR3140241	15729016	B	B2_SRR3140241.2.4	TCONS_00000013	SP9	2	3.06942	10
Tissue	SAMN04453183	SRR3140241	15729016	B	B2_SRR3140241.2.7	TCONS_00000015	SP13	2	0.505807	10
Tissue	SAMN04453183	SRR3140241	15729016	B	B2_SRR3140241.2.2	TCONS_00000055	NA	3	0.540157	0
Tissue	SAMN04453183	SRR3140241	15729016	B	B2_SRR3140241.2.3	TCONS_00000056	NA	3	0.209117	0
Tissue	SAMN04453183	SRR3140241	15729016	B	B2_SRR3140241.2.10	TCONS_00000057	NA	2	0.737388	0
Tissue	SAMN04453183	SRR3140241	15729016	B	B2_SRR3140241.2.9	TCONS_00000058	1822_ccs	2	0.113342	10
Tissue	SAMN04453183	SRR3140242	15714185	B	B2_SRR3140242.3.13	TCONS_00000002	SP6	2	0.294299	15
Tissue	SAMN04453183	SRR3140242	15714185	B	B2_SRR3140242.3.14	TCONS_00000003	SP11	2	0.230353	15
Tissue	SAMN04453183	SRR3140242	15714185	B	B2_SRR3140242.3.16	TCONS_00000007	NA	1	89.3001	0
Tissue	SAMN04453183	SRR3140242	15714185	B	B2_SRR3140242.3.3	TCONS_00000008	SP7	3	0.118325	15
Tissue	SAMN04453183	SRR3140242	15714185	B	B2_SRR3140242.3.9	TCONS_00000012	SP1	2	3.29191	15
Tissue	SAMN04453183	SRR3140242	15714185	B	B2_SRR3140242.3.10	TCONS_00000013	SP9	2	2.53111	15
Tissue	SAMN04453183	SRR3140242	15714185	B	B2_SRR3140242.3.12	TCONS_00000014	SP14	2	0.295092	15
Tissue	SAMN04453183	SRR3140242	15714185	B	B2_SRR3140242.3.11	TCONS_00000015	SP13	2	0.357373	15
Tissue	SAMN04453183	SRR3140242	15714185	B	B2_SRR3140242.3.1	TCONS_00000016	pSP8	4	0.0543103	15
Tissue	SAMN04453183	SRR3140242	15714185	B	B2_SRR3140242.3.4	TCONS_00000017	pSP11	3	0.0769847	15
Tissue	SAMN04453183	SRR3140242	15714185	B	B2_SRR3140242.3.7	TCONS_00000055	NA	3	0.251657	0
Tissue	SAMN04453183	SRR3140242	15714185	B	B2_SRR3140242.3.8	TCONS_00000056	NA	3	0.23656	0
Tissue	SAMN04453183	SRR3140242	15714185	B	B2_SRR3140242.3.15	TCONS_00000058	1822_ccs	2	0.069545	15
Tissue	SAMN04453183	SRR3140242	15714185	B	B2_SRR3140242.3.2	TCONS_00000059	NA	4	0.312639	0
Tissue	SAMN04453183	SRR3140242	15714185	B	B2_SRR3140242.3.5	TCONS_00000060	127052_ccs	3	0.0429417	15
Tissue	SAMN04453183	SRR3140242	15714185	B	B2_SRR3140242.3.6	TCONS_00000061	NA	3	0.926847	0
Tissue	SAMN04453183	SRR3140243	15963955	B	B2_SRR3140243.2.15	TCONS_00000002	SP6	2	0.163188	18
Tissue	SAMN04453183	SRR3140243	15963955	B	B2_SRR3140243.2.14	TCONS_00000003	SP11	2	0.402349	18
Tissue	SAMN04453183	SRR3140243	15963955	B	B2_SRR3140243.2.19	TCONS_00000007	NA	1	90.1301	0
Tissue	SAMN04453183	SRR3140243	15963955	B	B2_SRR3140243.2.2	TCONS_00000008	SP7	3	0.11843	18
Tissue	SAMN04453183	SRR3140243	15963955	B	B2_SRR3140243.2.11	TCONS_00000012	SP1	2	2.0239	18
Tissue	SAMN04453183	SRR3140243	15963955	B	B2_SRR3140243.2.10	TCONS_00000013	SP9	2	2.79216	18
Tissue	SAMN04453183	SRR3140243	15963955	B	B2_SRR3140243.2.12	TCONS_00000014	SP14	2	0.607448	18
Tissue	SAMN04453183	SRR3140243	15963955	B	B2_SRR3140243.2.13	TCONS_00000015	SP13	2	0.422102	18
Tissue	SAMN04453183	SRR3140243	15963955	B	B2_SRR3140243.2.17	TCONS_00000053	42959_ccs	2	0.0747063	18
Tissue	SAMN04453183	SRR3140243	15963955	B	B2_SRR3140243.2.6	TCONS_00000055	NA	3	0.255201	0
Tissue	SAMN04453183	SRR3140243	15963955	B	B2_SRR3140243.2.8	TCONS_00000056	NA	3	0.226512	0
Tissue	SAMN04453183	SRR3140243	15963955	B	B2_SRR3140243.2.18	TCONS_00000057	NA	2	0.695439	0
Tissue	SAMN04453183	SRR3140243	15963955	B	B2_SRR3140243.2.1	TCONS_00000062	81196_ccs	4	0.0464651	18
Tissue	SAMN04453183	SRR3140243	15963955	B	B2_SRR3140243.2.16	TCONS_00000063	157618_ccs	2	0.0982641	18
Tissue	SAMN04453183	SRR3140243	15963955	B	B2_SRR3140243.2.3	TCONS_00000064	125795_ccs	3	0.0927173	18
Tissue	SAMN04453183	SRR3140243	15963955	B	B2_SRR3140243.2.4	TCONS_00000065	93050_ccs	3	0.0461337	18
Tissue	SAMN04453183	SRR3140243	15963955	B	B2_SRR3140243.2.5	TCONS_00000066	27415_ccs	3	0.0450897	18
Tissue	SAMN04453183	SRR3140243	15963955	B	B2_SRR3140243.2.7	TCONS_00000067	NA	3	0.250037	0
Tissue	SAMN04453183	SRR3140243	15963955	B	B2_SRR3140243.2.9	TCONS_00000068	NA	3	0.187114	0
Tissue	SAMN04453184	SRR3140244	13737036	C	C2_SRR3140244.1.1	TCONS_00000007	NA	1	99.3013	0
Tissue	SAMN04453184	SRR3140245	13657741	C	C2_SRR3140245.1.1	TCONS_00000012	SP1	2	83.1829	1
Tissue	SAMN04453184	SRR3140246	13610520	C	C2_SRR3140246.1.1	TCONS_00000007	NA	1	97.9555	0
Tissue	SAMN04453184	SRR3140247	13573977	C	C2_SRR3140247.1.1	TCONS_00000007	NA	1	100	0
Tissue	SAMN04453184	SRR3140248	13813852	C	C2_SRR3140248.1.1	TCONS_00000007	NA	1	99.9628	0
Tissue	SAMN04453185	SRR3140249	12956483	NA	NA	NA	NA	0	0	0
Tissue	SAMN04453185	SRR3140250	12894974	NA	NA	NA	NA	0	0	0
Tissue	SAMN04453185	SRR3140251	12857918	NA	NA	NA	NA	0	0	0
Tissue	SAMN04453185	SRR3140252	12842376	NA	NA	NA	NA	0	0	0
Tissue	SAMN04453185	SRR3140253	13045422	NA	NA	NA	NA	0	0	0
Tissue	SAMN04453186	SRR3140254	13950052	C	C2_SRR3140254.1.5	TCONS_00000007	NA	1	91.9876	0
Tissue	SAMN04453186	SRR3140254	13950052	C	C2_SRR3140254.1.1	TCONS_00000008	SP7	3	0.302283	4
Tissue	SAMN04453186	SRR3140254	13950052	C	C2_SRR3140254.1.4	TCONS_00000012	SP1	2	0.473885	4
Tissue	SAMN04453186	SRR3140254	13950052	C	C2_SRR3140254.1.3	TCONS_00000014	SP14	2	1.02577	4
Tissue	SAMN04453186	SRR3140254	13950052	C	C2_SRR3140254.1.2	TCONS_00000015	SP13	2	3.31937	4
Tissue	SAMN04453186	SRR3140255	13880790	C	C2_SRR3140255.1.4	TCONS_00000002	SP6	2	0.529149	5
Tissue	SAMN04453186	SRR3140255	13880790	C	C2_SRR3140255.1.6	TCONS_00000007	NA	1	93.9575	0
Tissue	SAMN04453186	SRR3140255	13880790	C	C2_SRR3140255.1.1	TCONS_00000009	SP18	3	0.244639	5
Tissue	SAMN04453186	SRR3140255	13880790	C	C2_SRR3140255.1.2	TCONS_00000012	SP1	2	0.534021	5
Tissue	SAMN04453186	SRR3140255	13880790	C	C2_SRR3140255.1.3	TCONS_00000014	SP14	2	0.533526	5
Tissue	SAMN04453186	SRR3140255	13880790	C	C2_SRR3140255.1.5	TCONS_00000069	NA	2	1.11355	0
Tissue	SAMN04453186	SRR3140256	13832453	C	C2_SRR3140256.1.1	TCONS_00000002	SP6	2	1.0028	3
Tissue	SAMN04453186	SRR3140256	13832453	C	C2_SRR3140256.1.4	TCONS_00000007	NA	1	95.8405	0
Tissue	SAMN04453186	SRR3140256	13832453	C	C2_SRR3140256.1.3	TCONS_00000012	SP1	2	0.657285	3
Tissue	SAMN04453186	SRR3140256	13832453	C	C2_SRR3140256.1.2	TCONS_00000014	SP14	2	0.934824	3
Tissue	SAMN04453186	SRR3140257	13802446	C	C2_SRR3140257.1.2	TCONS_00000002	SP6	2	0.971776	3
Tissue	SAMN04453186	SRR3140257	13802446	C	C2_SRR3140257.1.4	TCONS_00000007	NA	1	90.6049	0
Tissue	SAMN04453186	SRR3140257	13802446	C	C2_SRR3140257.1.3	TCONS_00000014	SP14	2	0.51277	3
Tissue	SAMN04453186	SRR3140257	13802446	C	C2_SRR3140257.1.1	TCONS_00000064	125795_ccs	3	0.63255	3
Tissue	SAMN04453186	SRR3140258	14037752	C	C2_SRR3140258.1.4	TCONS_00000007	NA	1	94.499	0
Tissue	SAMN04453186	SRR3140258	14037752	C	C2_SRR3140258.1.3	TCONS_00000012	SP1	2	0.576334	3
Tissue	SAMN04453186	SRR3140258	14037752	C	C2_SRR3140258.1.2	TCONS_00000014	SP14	2	0.83997	3
Tissue	SAMN04453186	SRR3140258	14037752	C	C2_SRR3140258.1.1	TCONS_00000064	125795_ccs	3	0.153304	3
Tissue	SAMN04453187	SRR3140259	25502404	C	C2_SRR3140259.1.2	TCONS_00000007	NA	1	49.3951	0
Tissue	SAMN04453187	SRR3140259	25502404	C	C2_SRR3140259.1.1	TCONS_00000014	SP14	2	0.576826	1
Tissue	SAMN04453187	SRR3140260	25322682	C	C2_SRR3140260.1.5	TCONS_00000007	NA	1	47.0724	0
Tissue	SAMN04453187	SRR3140260	25322682	C	C2_SRR3140260.1.1	TCONS_00000008	SP7	3	0.0906996	4
Tissue	SAMN04453187	SRR3140260	25322682	C	C2_SRR3140260.1.4	TCONS_00000012	SP1	2	0.251475	4
Tissue	SAMN04453187	SRR3140260	25322682	C	C2_SRR3140260.1.3	TCONS_00000014	SP14	2	0.256727	4
Tissue	SAMN04453187	SRR3140260	25322682	C	C2_SRR3140260.1.2	TCONS_00000015	SP13	2	0.57699	4
Tissue	SAMN04453187	SRR3140261	25088404	C	C2_SRR3140261.1.4	TCONS_00000002	SP6	2	0.144729	4
Tissue	SAMN04453187	SRR3140261	25088404	C	C2_SRR3140261.1.5	TCONS_00000007	NA	1	47.3977	0
Tissue	SAMN04453187	SRR3140261	25088404	C	C2_SRR3140261.1.3	TCONS_00000012	SP1	2	0.152511	4
Tissue	SAMN04453187	SRR3140261	25088404	C	C2_SRR3140261.1.2	TCONS_00000014	SP14	2	0.36551	4
Tissue	SAMN04453187	SRR3140261	25088404	C	C2_SRR3140261.1.1	TCONS_00000064	125795_ccs	3	0.136412	4
Tissue	SAMN04453187	SRR3140262	25477611	C	C2_SRR3140262.1.2	TCONS_00000007	NA	1	49.7551	0
Tissue	SAMN04453187	SRR3140262	25477611	C	C2_SRR3140262.1.1	TCONS_00000014	SP14	2	0.303708	1
Tissue	SAMN04453187	SRR3140263	25231428	C	C2_SRR3140263.1.2	TCONS_00000007	NA	1	49.8321	0
Tissue	SAMN04453187	SRR3140263	25231428	C	C2_SRR3140263.1.1	TCONS_00000014	SP14	2	0.452826	1
Tissue	SAMN04453188	SRR3140264	11704932	C	C2_SRR3140264.1.8	TCONS_00000007	NA	1	43.2284	0
Tissue	SAMN04453188	SRR3140264	11704932	C	C2_SRR3140264.1.1	TCONS_00000008	SP7	3	0.161266	7
Tissue	SAMN04453188	SRR3140264	11704932	C	C2_SRR3140264.1.2	TCONS_00000009	SP18	3	0.141263	7
Tissue	SAMN04453188	SRR3140264	11704932	C	C2_SRR3140264.1.5	TCONS_00000012	SP1	2	0.61644	7
Tissue	SAMN04453188	SRR3140264	11704932	C	C2_SRR3140264.1.4	TCONS_00000013	SP9	2	0.666411	7
Tissue	SAMN04453188	SRR3140264	11704932	C	C2_SRR3140264.1.6	TCONS_00000014	SP14	2	0.434184	7
Tissue	SAMN04453188	SRR3140264	11704932	C	C2_SRR3140264.1.3	TCONS_00000015	SP13	2	1.85834	7
Tissue	SAMN04453188	SRR3140264	11704932	C	C2_SRR3140264.1.7	TCONS_00000070	NA	2	2.05303	0
Tissue	SAMN04453188	SRR3140265	11637717	C	C2_SRR3140265.1.4	TCONS_00000002	SP6	2	0.246403	6
Tissue	SAMN04453188	SRR3140265	11637717	C	C2_SRR3140265.1.7	TCONS_00000007	NA	1	46.4462	0
Tissue	SAMN04453188	SRR3140265	11637717	C	C2_SRR3140265.1.1	TCONS_00000009	SP18	3	0.129336	6
Tissue	SAMN04453188	SRR3140265	11637717	C	C2_SRR3140265.1.2	TCONS_00000012	SP1	2	0.971578	6
Tissue	SAMN04453188	SRR3140265	11637717	C	C2_SRR3140265.1.3	TCONS_00000013	SP9	2	0.856663	6
Tissue	SAMN04453188	SRR3140265	11637717	C	C2_SRR3140265.1.5	TCONS_00000014	SP14	2	0.242183	6
Tissue	SAMN04453188	SRR3140265	11637717	C	C2_SRR3140265.1.6	TCONS_00000070	NA	2	1.6731	0
Tissue	SAMN04453188	SRR3140266	11549582	C	C2_SRR3140266.1.6	TCONS_00000007	NA	1	47.1244	0
Tissue	SAMN04453188	SRR3140266	11549582	C	C2_SRR3140266.1.1	TCONS_00000009	SP18	3	0.16696	5
Tissue	SAMN04453188	SRR3140266	11549582	C	C2_SRR3140266.1.2	TCONS_00000012	SP1	2	0.571766	5
Tissue	SAMN04453188	SRR3140266	11549582	C	C2_SRR3140266.1.3	TCONS_00000013	SP9	2	0.420288	5
Tissue	SAMN04453188	SRR3140266	11549582	C	C2_SRR3140266.1.4	TCONS_00000014	SP14	2	0.409871	5
Tissue	SAMN04453188	SRR3140266	11549582	C	C2_SRR3140266.1.5	TCONS_00000070	NA	2	1.5617	0
Tissue	SAMN04453188	SRR3140267	11745875	C	C2_SRR3140267.1.9	TCONS_00000007	NA	1	45.4658	0
Tissue	SAMN04453188	SRR3140267	11745875	C	C2_SRR3140267.1.2	TCONS_00000008	SP7	3	0.29437	8
Tissue	SAMN04453188	SRR3140267	11745875	C	C2_SRR3140267.1.4	TCONS_00000012	SP1	2	1.37836	8
Tissue	SAMN04453188	SRR3140267	11745875	C	C2_SRR3140267.1.5	TCONS_00000013	SP9	2	1.33595	8
Tissue	SAMN04453188	SRR3140267	11745875	C	C2_SRR3140267.1.6	TCONS_00000014	SP14	2	0.471626	8
Tissue	SAMN04453188	SRR3140267	11745875	C	C2_SRR3140267.1.7	TCONS_00000015	SP13	2	0.297989	8
Tissue	SAMN04453188	SRR3140267	11745875	C	C2_SRR3140267.1.1	TCONS_00000016	pSP8	4	0.173037	8
Tissue	SAMN04453188	SRR3140267	11745875	C	C2_SRR3140267.1.3	TCONS_00000017	pSP11	3	0.175361	8
Tissue	SAMN04453188	SRR3140267	11745875	C	C2_SRR3140267.1.8	TCONS_00000070	NA	2	2.23615	0
Tissue	SAMN04453188	SRR3140268	11565787	C	C2_SRR3140268.1.5	TCONS_00000007	NA	1	44.3269	0
Tissue	SAMN04453188	SRR3140268	11565787	C	C2_SRR3140268.1.1	TCONS_00000012	SP1	2	1.48362	4
Tissue	SAMN04453188	SRR3140268	11565787	C	C2_SRR3140268.1.3	TCONS_00000013	SP9	2	0.42743	4
Tissue	SAMN04453188	SRR3140268	11565787	C	C2_SRR3140268.1.2	TCONS_00000015	SP13	2	1.3059	4
Tissue	SAMN04453188	SRR3140268	11565787	C	C2_SRR3140268.1.4	TCONS_00000070	NA	2	2.61731	0
Tissue	SAMN04453189	SRR3140269	18475175	C	C2_SRR3140269.1.6	TCONS_00000001	pSP9	3	0.0462343	16
Tissue	SAMN04453189	SRR3140269	18475175	C	C2_SRR3140269.1.11	TCONS_00000002	SP6	2	0.408018	16
Tissue	SAMN04453189	SRR3140269	18475175	C	C2_SRR3140269.1.15	TCONS_00000003	SP11	2	0.102769	16
Tissue	SAMN04453189	SRR3140269	18475175	C	C2_SRR3140269.1.16	TCONS_00000004	pSP12	2	0.264259	16
Tissue	SAMN04453189	SRR3140269	18475175	C	C2_SRR3140269.1.17	TCONS_00000007	NA	1	93.1288	0
Tissue	SAMN04453189	SRR3140269	18475175	C	C2_SRR3140269.1.3	TCONS_00000008	SP7	3	0.158909	16
Tissue	SAMN04453189	SRR3140269	18475175	C	C2_SRR3140269.1.4	TCONS_00000009	SP18	3	0.101197	16
Tissue	SAMN04453189	SRR3140269	18475175	C	C2_SRR3140269.1.10	TCONS_00000012	SP1	2	4.31091	16
Tissue	SAMN04453189	SRR3140269	18475175	C	C2_SRR3140269.1.14	TCONS_00000013	SP9	2	0.123078	16
Tissue	SAMN04453189	SRR3140269	18475175	C	C2_SRR3140269.1.12	TCONS_00000014	SP14	2	0.337856	16
Tissue	SAMN04453189	SRR3140269	18475175	C	C2_SRR3140269.1.13	TCONS_00000015	SP13	2	0.232806	16
Tissue	SAMN04453189	SRR3140269	18475175	C	C2_SRR3140269.1.1	TCONS_00000016	pSP8	4	0.0587601	16
Tissue	SAMN04453189	SRR3140269	18475175	C	C2_SRR3140269.1.5	TCONS_00000017	pSP11	3	0.048414	16
Tissue	SAMN04453189	SRR3140269	18475175	C	C2_SRR3140269.1.2	TCONS_00000062	81196_ccs	4	0.0303229	16
Tissue	SAMN04453189	SRR3140269	18475175	C	C2_SRR3140269.1.9	TCONS_00000064	125795_ccs	3	0.0250824	16
Tissue	SAMN04453189	SRR3140269	18475175	C	C2_SRR3140269.1.8	TCONS_00000065	93050_ccs	3	0.0314063	16
Tissue	SAMN04453189	SRR3140269	18475175	C	C2_SRR3140269.1.7	TCONS_00000066	27415_ccs	3	0.0318684	16
Tissue	SAMN04453189	SRR3140270	18672891	C	C2_SRR3140270.2.11	TCONS_00000002	SP6	2	0.482844	17
Tissue	SAMN04453189	SRR3140270	18672891	C	C2_SRR3140270.2.15	TCONS_00000003	SP11	2	0.143315	17
Tissue	SAMN04453189	SRR3140270	18672891	C	C2_SRR3140270.2.17	TCONS_00000004	pSP12	2	0.325763	17
Tissue	SAMN04453189	SRR3140270	18672891	C	C2_SRR3140270.2.18	TCONS_00000007	NA	1	92.7711	0
Tissue	SAMN04453189	SRR3140270	18672891	C	C2_SRR3140270.2.3	TCONS_00000008	SP7	3	0.132241	17
Tissue	SAMN04453189	SRR3140270	18672891	C	C2_SRR3140270.2.4	TCONS_00000009	SP18	3	0.0925996	17
Tissue	SAMN04453189	SRR3140270	18672891	C	C2_SRR3140270.2.10	TCONS_00000012	SP1	2	3.3995	17
Tissue	SAMN04453189	SRR3140270	18672891	C	C2_SRR3140270.2.13	TCONS_00000013	SP9	2	0.160402	17
Tissue	SAMN04453189	SRR3140270	18672891	C	C2_SRR3140270.2.12	TCONS_00000014	SP14	2	0.414863	17
Tissue	SAMN04453189	SRR3140270	18672891	C	C2_SRR3140270.2.14	TCONS_00000015	SP13	2	0.15863	17
Tissue	SAMN04453189	SRR3140270	18672891	C	C2_SRR3140270.2.1	TCONS_00000016	pSP8	4	0.050741	17
Tissue	SAMN04453189	SRR3140270	18672891	C	C2_SRR3140270.2.5	TCONS_00000017	pSP11	3	0.0524506	17
Tissue	SAMN04453189	SRR3140270	18672891	C	C2_SRR3140270.2.8	TCONS_00000060	127052_ccs	3	0.0369391	17
Tissue	SAMN04453189	SRR3140270	18672891	C	C2_SRR3140270.2.2	TCONS_00000062	81196_ccs	4	0.037567	17
Tissue	SAMN04453189	SRR3140270	18672891	C	C2_SRR3140270.2.9	TCONS_00000064	125795_ccs	3	0.0335053	17
Tissue	SAMN04453189	SRR3140270	18672891	C	C2_SRR3140270.2.7	TCONS_00000065	93050_ccs	3	0.0380246	17
Tissue	SAMN04453189	SRR3140270	18672891	C	C2_SRR3140270.2.6	TCONS_00000066	27415_ccs	3	0.0392814	17
Tissue	SAMN04453189	SRR3140270	18672891	C	C2_SRR3140270.2.16	TCONS_00000071	47121_ccs	2	0.0564874	17
Tissue	SAMN04453189	SRR3140271	18840733	C	C2_SRR3140271.1.4	TCONS_00000001	pSP9	3	0.0420686	15
Tissue	SAMN04453189	SRR3140271	18840733	C	C2_SRR3140271.1.10	TCONS_00000002	SP6	2	0.240192	15
Tissue	SAMN04453189	SRR3140271	18840733	C	C2_SRR3140271.1.11	TCONS_00000003	SP11	2	0.172657	15
Tissue	SAMN04453189	SRR3140271	18840733	C	C2_SRR3140271.1.15	TCONS_00000004	pSP12	2	0.406782	15
Tissue	SAMN04453189	SRR3140271	18840733	C	C2_SRR3140271.1.16	TCONS_00000007	NA	1	93.2803	0
Tissue	SAMN04453189	SRR3140271	18840733	C	C2_SRR3140271.1.3	TCONS_00000008	SP7	3	0.123527	15
Tissue	SAMN04453189	SRR3140271	18840733	C	C2_SRR3140271.1.2	TCONS_00000009	SP18	3	0.168751	15
Tissue	SAMN04453189	SRR3140271	18840733	C	C2_SRR3140271.1.8	TCONS_00000012	SP1	2	3.50956	15
Tissue	SAMN04453189	SRR3140271	18840733	C	C2_SRR3140271.1.12	TCONS_00000013	SP9	2	0.163095	15
Tissue	SAMN04453189	SRR3140271	18840733	C	C2_SRR3140271.1.9	TCONS_00000014	SP14	2	0.519142	15
Tissue	SAMN04453189	SRR3140271	18840733	C	C2_SRR3140271.1.13	TCONS_00000015	SP13	2	0.152599	15
Tissue	SAMN04453189	SRR3140271	18840733	C	C2_SRR3140271.1.14	TCONS_00000019	pSP7	2	0.0835068	15
Tissue	SAMN04453189	SRR3140271	18840733	C	C2_SRR3140271.1.1	TCONS_00000062	81196_ccs	4	0.0400664	15
Tissue	SAMN04453189	SRR3140271	18840733	C	C2_SRR3140271.1.5	TCONS_00000064	125795_ccs	3	0.0414103	15
Tissue	SAMN04453189	SRR3140271	18840733	C	C2_SRR3140271.1.7	TCONS_00000065	93050_ccs	3	0.0368113	15
Tissue	SAMN04453189	SRR3140271	18840733	C	C2_SRR3140271.1.6	TCONS_00000066	27415_ccs	3	0.0376209	15
Tissue	SAMN04453189	SRR3140272	18717806	C	C2_SRR3140272.1.3	TCONS_00000001	pSP9	3	0.0465864	10
Tissue	SAMN04453189	SRR3140272	18717806	C	C2_SRR3140272.1.5	TCONS_00000002	SP6	2	0.517988	10
Tissue	SAMN04453189	SRR3140272	18717806	C	C2_SRR3140272.1.8	TCONS_00000003	SP11	2	0.194847	10
Tissue	SAMN04453189	SRR3140272	18717806	C	C2_SRR3140272.1.10	TCONS_00000004	pSP12	2	0.560289	10
Tissue	SAMN04453189	SRR3140272	18717806	C	C2_SRR3140272.1.11	TCONS_00000007	NA	1	93.656	0
Tissue	SAMN04453189	SRR3140272	18717806	C	C2_SRR3140272.1.2	TCONS_00000008	SP7	3	0.108597	10
Tissue	SAMN04453189	SRR3140272	18717806	C	C2_SRR3140272.1.1	TCONS_00000009	SP18	3	0.10969	10
Tissue	SAMN04453189	SRR3140272	18717806	C	C2_SRR3140272.1.4	TCONS_00000012	SP1	2	3.55748	10
Tissue	SAMN04453189	SRR3140272	18717806	C	C2_SRR3140272.1.9	TCONS_00000013	SP9	2	0.145797	10
Tissue	SAMN04453189	SRR3140272	18717806	C	C2_SRR3140272.1.6	TCONS_00000014	SP14	2	0.368503	10
Tissue	SAMN04453189	SRR3140272	18717806	C	C2_SRR3140272.1.7	TCONS_00000015	SP13	2	0.253369	10
Tissue	SAMN04453189	SRR3140273	18835526	C	C2_SRR3140273.1.5	TCONS_00000001	pSP9	3	0.0507278	14
Tissue	SAMN04453189	SRR3140273	18835526	C	C2_SRR3140273.1.9	TCONS_00000002	SP6	2	0.580838	14
Tissue	SAMN04453189	SRR3140273	18835526	C	C2_SRR3140273.1.14	TCONS_00000004	pSP12	2	0.315887	14
Tissue	SAMN04453189	SRR3140273	18835526	C	C2_SRR3140273.1.15	TCONS_00000007	NA	1	92.8534	0
Tissue	SAMN04453189	SRR3140273	18835526	C	C2_SRR3140273.1.3	TCONS_00000008	SP7	3	0.139288	14
Tissue	SAMN04453189	SRR3140273	18835526	C	C2_SRR3140273.1.8	TCONS_00000012	SP1	2	3.92521	14
Tissue	SAMN04453189	SRR3140273	18835526	C	C2_SRR3140273.1.11	TCONS_00000013	SP9	2	0.242999	14
Tissue	SAMN04453189	SRR3140273	18835526	C	C2_SRR3140273.1.10	TCONS_00000014	SP14	2	0.345474	14
Tissue	SAMN04453189	SRR3140273	18835526	C	C2_SRR3140273.1.12	TCONS_00000015	SP13	2	0.229615	14
Tissue	SAMN04453189	SRR3140273	18835526	C	C2_SRR3140273.1.1	TCONS_00000016	pSP8	4	0.053572	14
Tissue	SAMN04453189	SRR3140273	18835526	C	C2_SRR3140273.1.4	TCONS_00000017	pSP11	3	0.0539234	14
Tissue	SAMN04453189	SRR3140273	18835526	C	C2_SRR3140273.1.13	TCONS_00000019	pSP7	2	0.0826085	14
Tissue	SAMN04453189	SRR3140273	18835526	C	C2_SRR3140273.1.2	TCONS_00000062	81196_ccs	4	0.0391529	14
Tissue	SAMN04453189	SRR3140273	18835526	C	C2_SRR3140273.1.7	TCONS_00000064	125795_ccs	3	0.036871	14
Tissue	SAMN04453189	SRR3140273	18835526	C	C2_SRR3140273.1.6	TCONS_00000066	27415_ccs	3	0.0410716	14
Tissue	SAMN04453190	SRR3140274	12418056	C	C2_SRR3140274.1.6	TCONS_00000007	NA	1	32.46	0
Tissue	SAMN04453190	SRR3140274	12418056	C	C2_SRR3140274.1.1	TCONS_00000008	SP7	3	0.0769721	5
Tissue	SAMN04453190	SRR3140274	12418056	C	C2_SRR3140274.1.2	TCONS_00000012	SP1	2	5.74723	5
Tissue	SAMN04453190	SRR3140274	12418056	C	C2_SRR3140274.1.4	TCONS_00000014	SP14	2	0.708039	5
Tissue	SAMN04453190	SRR3140274	12418056	C	C2_SRR3140274.1.3	TCONS_00000015	SP13	2	1.0256	5
Tissue	SAMN04453190	SRR3140274	12418056	C	C2_SRR3140274.1.5	TCONS_00000072	NA	2	4.00223	0
Tissue	SAMN04453190	SRR3140275	12359934	C	C2_SRR3140275.1.5	TCONS_00000007	NA	1	31.4194	0
Tissue	SAMN04453190	SRR3140275	12359934	C	C2_SRR3140275.1.1	TCONS_00000008	SP7	3	0.200919	4
Tissue	SAMN04453190	SRR3140275	12359934	C	C2_SRR3140275.1.2	TCONS_00000012	SP1	2	6.24735	4
Tissue	SAMN04453190	SRR3140275	12359934	C	C2_SRR3140275.1.4	TCONS_00000014	SP14	2	0.800659	4
Tissue	SAMN04453190	SRR3140275	12359934	C	C2_SRR3140275.1.3	TCONS_00000015	SP13	2	1.86352	4
Tissue	SAMN04453190	SRR3140276	12141981	C	C2_SRR3140276.1.1	TCONS_00000008	SP7	3	0.109162	5
Tissue	SAMN04453190	SRR3140276	12141981	C	C2_SRR3140276.1.2	TCONS_00000012	SP1	2	6.56236	5
Tissue	SAMN04453190	SRR3140276	12141981	C	C2_SRR3140276.1.4	TCONS_00000014	SP14	2	0.540889	5
Tissue	SAMN04453190	SRR3140276	12141981	C	C2_SRR3140276.1.3	TCONS_00000015	SP13	2	1.64173	5
Tissue	SAMN04453190	SRR3140276	12141981	C	C2_SRR3140276.1.5	TCONS_00000073	NA	2	12.8557	0
Tissue	SAMN04453190	SRR3140277	12201391	C	C2_SRR3140277.1.4	TCONS_00000007	NA	1	40.7046	0
Tissue	SAMN04453190	SRR3140277	12201391	C	C2_SRR3140277.1.1	TCONS_00000012	SP1	2	7.56751	3
Tissue	SAMN04453190	SRR3140277	12201391	C	C2_SRR3140277.1.2	TCONS_00000014	SP14	2	1.07473	3
Tissue	SAMN04453190	SRR3140277	12201391	C	C2_SRR3140277.1.3	TCONS_00000072	NA	2	3.63955	0
Tissue	SAMN04453190	SRR3140278	12424155	C	C2_SRR3140278.1.4	TCONS_00000007	NA	1	40.7131	0
Tissue	SAMN04453190	SRR3140278	12424155	C	C2_SRR3140278.1.1	TCONS_00000012	SP1	2	6.45414	3
Tissue	SAMN04453190	SRR3140278	12424155	C	C2_SRR3140278.1.2	TCONS_00000014	SP14	2	0.574836	3
Tissue	SAMN04453190	SRR3140278	12424155	C	C2_SRR3140278.1.3	TCONS_00000072	NA	2	3.77125	0
Tissue	SAMN04453191	SRR3140279	15846435	B	B2_SRR3140279.1.1	TCONS_00000007	NA	1	99.3392	0
Tissue	SAMN04453191	SRR3140280	15994629	B	B2_SRR3140280.1.2	TCONS_00000007	NA	1	99.2291	0
Tissue	SAMN04453191	SRR3140280	15994629	B	B2_SRR3140280.1.1	TCONS_00000014	SP14	2	0.301173	1
Tissue	SAMN04453191	SRR3140281	16025446	B	B2_SRR3140281.1.2	TCONS_00000004	pSP12	2	1.39827	2
Tissue	SAMN04453191	SRR3140281	16025446	B	B2_SRR3140281.1.3	TCONS_00000007	NA	1	98.117	0
Tissue	SAMN04453191	SRR3140281	16025446	B	B2_SRR3140281.1.1	TCONS_00000014	SP14	2	0.484744	2
Tissue	SAMN04453191	SRR3140282	16120325	B	B2_SRR3140282.1.1	TCONS_00000007	NA	1	99.3167	0
Tissue	SAMN04453191	SRR3140283	16020517	B	B2_SRR3140283.1.2	TCONS_00000004	pSP12	2	1.42707	2
Tissue	SAMN04453191	SRR3140283	16020517	B	B2_SRR3140283.1.3	TCONS_00000007	NA	1	98.1247	0
Tissue	SAMN04453191	SRR3140283	16020517	B	B2_SRR3140283.1.1	TCONS_00000014	SP14	2	0.292038	2
Tissue	SAMN04453192	SRR3140284	29812146	C	C2_SRR3140284.1.3	TCONS_00000002	SP6	2	0.265601	5
Tissue	SAMN04453192	SRR3140284	29812146	C	C2_SRR3140284.1.6	TCONS_00000007	NA	1	47.1576	0
Tissue	SAMN04453192	SRR3140284	29812146	C	C2_SRR3140284.1.1	TCONS_00000012	SP1	2	2.80405	5
Tissue	SAMN04453192	SRR3140284	29812146	C	C2_SRR3140284.1.4	TCONS_00000013	SP9	2	0.20797	5
Tissue	SAMN04453192	SRR3140284	29812146	C	C2_SRR3140284.1.2	TCONS_00000014	SP14	2	0.269482	5
Tissue	SAMN04453192	SRR3140284	29812146	C	C2_SRR3140284.1.5	TCONS_00000074	63435_ccs	2	0.15068	5
Tissue	SAMN04453192	SRR3140285	29580961	C	C2_SRR3140285.1.8	TCONS_00000002	SP6	2	0.134843	8
Tissue	SAMN04453192	SRR3140285	29580961	C	C2_SRR3140285.1.9	TCONS_00000007	NA	1	47.1658	0
Tissue	SAMN04453192	SRR3140285	29580961	C	C2_SRR3140285.1.2	TCONS_00000008	SP7	3	0.194348	8
Tissue	SAMN04453192	SRR3140285	29580961	C	C2_SRR3140285.1.4	TCONS_00000012	SP1	2	2.10671	8
Tissue	SAMN04453192	SRR3140285	29580961	C	C2_SRR3140285.1.7	TCONS_00000013	SP9	2	0.251879	8
Tissue	SAMN04453192	SRR3140285	29580961	C	C2_SRR3140285.1.6	TCONS_00000014	SP14	2	0.480341	8
Tissue	SAMN04453192	SRR3140285	29580961	C	C2_SRR3140285.1.5	TCONS_00000015	SP13	2	0.544913	8
Tissue	SAMN04453192	SRR3140285	29580961	C	C2_SRR3140285.1.1	TCONS_00000016	pSP8	4	0.0607018	8
Tissue	SAMN04453192	SRR3140285	29580961	C	C2_SRR3140285.1.3	TCONS_00000017	pSP11	3	0.115928	8
Tissue	SAMN04453192	SRR3140286	29386560	C	C2_SRR3140286.1.3	TCONS_00000002	SP6	2	0.192703	6
Tissue	SAMN04453192	SRR3140286	29386560	C	C2_SRR3140286.1.4	TCONS_00000003	SP11	2	0.15538	6
Tissue	SAMN04453192	SRR3140286	29386560	C	C2_SRR3140286.1.6	TCONS_00000004	pSP12	2	0.401237	6
Tissue	SAMN04453192	SRR3140286	29386560	C	C2_SRR3140286.1.7	TCONS_00000007	NA	1	48.4302	0
Tissue	SAMN04453192	SRR3140286	29386560	C	C2_SRR3140286.1.1	TCONS_00000012	SP1	2	1.80778	6
Tissue	SAMN04453192	SRR3140286	29386560	C	C2_SRR3140286.1.5	TCONS_00000013	SP9	2	0.151747	6
Tissue	SAMN04453192	SRR3140286	29386560	C	C2_SRR3140286.1.2	TCONS_00000014	SP14	2	0.359586	6
Tissue	SAMN04453192	SRR3140287	29824529	C	C2_SRR3140287.1.3	TCONS_00000002	SP6	2	0.387118	5
Tissue	SAMN04453192	SRR3140287	29824529	C	C2_SRR3140287.1.6	TCONS_00000007	NA	1	46.4792	0
Tissue	SAMN04453192	SRR3140287	29824529	C	C2_SRR3140287.1.1	TCONS_00000009	SP18	3	0.120788	5
Tissue	SAMN04453192	SRR3140287	29824529	C	C2_SRR3140287.1.2	TCONS_00000012	SP1	2	2.521	5
Tissue	SAMN04453192	SRR3140287	29824529	C	C2_SRR3140287.1.5	TCONS_00000013	SP9	2	0.205906	5
Tissue	SAMN04453192	SRR3140287	29824529	C	C2_SRR3140287.1.4	TCONS_00000014	SP14	2	0.297171	5
Tissue	SAMN04453192	SRR3140288	29455175	C	C2_SRR3140288.1.5	TCONS_00000002	SP6	2	0.302091	8
Tissue	SAMN04453192	SRR3140288	29455175	C	C2_SRR3140288.1.8	TCONS_00000003	SP11	2	0.0929701	8
Tissue	SAMN04453192	SRR3140288	29455175	C	C2_SRR3140288.1.9	TCONS_00000007	NA	1	47.1668	0
Tissue	SAMN04453192	SRR3140288	29455175	C	C2_SRR3140288.1.2	TCONS_00000008	SP7	3	0.0796914	8
Tissue	SAMN04453192	SRR3140288	29455175	C	C2_SRR3140288.1.1	TCONS_00000009	SP18	3	0.147166	8
Tissue	SAMN04453192	SRR3140288	29455175	C	C2_SRR3140288.1.3	TCONS_00000012	SP1	2	1.91103	8
Tissue	SAMN04453192	SRR3140288	29455175	C	C2_SRR3140288.1.7	TCONS_00000013	SP9	2	0.232857	8
Tissue	SAMN04453192	SRR3140288	29455175	C	C2_SRR3140288.1.4	TCONS_00000014	SP14	2	0.363291	8
Tissue	SAMN04453192	SRR3140288	29455175	C	C2_SRR3140288.1.6	TCONS_00000015	SP13	2	0.293244	8
Tissue	SAMN04453193	SRR3140289	26979609	C	C2_SRR3140289.1.2	TCONS_00000007	NA	1	45.1363	0
Tissue	SAMN04453193	SRR3140289	26979609	C	C2_SRR3140289.1.1	TCONS_00000014	SP14	2	1.06989	1
Tissue	SAMN04453193	SRR3140290	26821605	C	C2_SRR3140290.1.3	TCONS_00000007	NA	1	24.2374	0
Tissue	SAMN04453193	SRR3140290	26821605	C	C2_SRR3140290.1.2	TCONS_00000012	SP1	2	0.433988	2
Tissue	SAMN04453193	SRR3140290	26821605	C	C2_SRR3140290.1.1	TCONS_00000014	SP14	2	1.32788	2
Tissue	SAMN04453193	SRR3140291	26295058	C	C2_SRR3140291.1.3	TCONS_00000007	NA	1	45.1209	0
Tissue	SAMN04453193	SRR3140291	26295058	C	C2_SRR3140291.1.2	TCONS_00000012	SP1	2	0.350289	2
Tissue	SAMN04453193	SRR3140291	26295058	C	C2_SRR3140291.1.1	TCONS_00000014	SP14	2	1.68228	2
Tissue	SAMN04453193	SRR3140293	26373143	C	C2_SRR3140293.1.2	TCONS_00000007	NA	1	44.2645	0
Tissue	SAMN04453193	SRR3140293	26373143	C	C2_SRR3140293.1.1	TCONS_00000014	SP14	2	1.01752	1
Tissue	SAMN04453193	SRR3140294	26963901	C	C2_SRR3140294.1.3	TCONS_00000007	NA	1	36.6122	0
Tissue	SAMN04453193	SRR3140294	26963901	C	C2_SRR3140294.1.2	TCONS_00000012	SP1	2	0.472589	2
Tissue	SAMN04453193	SRR3140294	26963901	C	C2_SRR3140294.1.1	TCONS_00000014	SP14	2	1.50262	2
Tissue	SAMN04453194	SRR3140295	20117143	C	C2_SRR3140295.1.1	TCONS_00000007	NA	1	100	0
Tissue	SAMN04453194	SRR3140296	19873842	C	C2_SRR3140296.1.1	TCONS_00000007	NA	1	100	0
Tissue	SAMN04453194	SRR3140297	20176687	C	C2_SRR3140297.1.1	TCONS_00000007	NA	1	100	0
Tissue	SAMN04453194	SRR3140298	19738923	C	C2_SRR3140298.1.1	TCONS_00000007	NA	1	100	0
Tissue	SAMN04453195	SRR3140299	18815563	B	B2_SRR3140299.1.1	TCONS_00000004	pSP12	2	0.878113	1
Tissue	SAMN04453195	SRR3140299	18815563	B	B2_SRR3140299.1.2	TCONS_00000007	NA	1	98.9305	0
Tissue	SAMN04453195	SRR3140300	18878147	B	B2_SRR3140300.1.2	TCONS_00000007	NA	1	99.6128	0
Tissue	SAMN04453195	SRR3140300	18878147	B	B2_SRR3140300.1.1	TCONS_00000014	SP14	2	0.211151	1
Tissue	SAMN04453195	SRR3140301	19130837	B	B2_SRR3140301.1.2	TCONS_00000007	NA	1	99.374	0
Tissue	SAMN04453195	SRR3140301	19130837	B	B2_SRR3140301.1.1	TCONS_00000071	47121_ccs	2	0.382959	1
Tissue	SAMN04453195	SRR3140302	19424133	B	B2_SRR3140302.1.2	TCONS_00000007	NA	1	99.4073	0
Tissue	SAMN04453195	SRR3140302	19424133	B	B2_SRR3140302.1.1	TCONS_00000014	SP14	2	0.225874	1
Tissue	SAMN04453196	SRR3140303	19622857	C	C2_SRR3140303.1.9	TCONS_00000007	NA	1	59.7247	0
Tissue	SAMN04453196	SRR3140303	19622857	C	C2_SRR3140303.1.3	TCONS_00000008	SP7	3	0.171186	8
Tissue	SAMN04453196	SRR3140303	19622857	C	C2_SRR3140303.1.7	TCONS_00000012	SP1	2	1.1637	8
Tissue	SAMN04453196	SRR3140303	19622857	C	C2_SRR3140303.1.6	TCONS_00000014	SP14	2	1.2369	8
Tissue	SAMN04453196	SRR3140303	19622857	C	C2_SRR3140303.1.5	TCONS_00000015	SP13	2	2.43239	8
Tissue	SAMN04453196	SRR3140303	19622857	C	C2_SRR3140303.1.1	TCONS_00000062	81196_ccs	4	0.155632	8
Tissue	SAMN04453196	SRR3140303	19622857	C	C2_SRR3140303.1.2	TCONS_00000064	125795_ccs	3	0.212348	8
Tissue	SAMN04453196	SRR3140303	19622857	C	C2_SRR3140303.1.4	TCONS_00000075	NA	3	6.86089	0
Tissue	SAMN04453196	SRR3140303	19622857	C	C2_SRR3140303.1.8	TCONS_00000076	NA	2	25.8432	0
Tissue	SAMN04453196	SRR3140304	19392670	C	C2_SRR3140304.1.6	TCONS_00000007	NA	1	62.7414	0
Tissue	SAMN04453196	SRR3140304	19392670	C	C2_SRR3140304.1.4	TCONS_00000012	SP1	2	0.960842	5
Tissue	SAMN04453196	SRR3140304	19392670	C	C2_SRR3140304.1.3	TCONS_00000014	SP14	2	2.6755	5
Tissue	SAMN04453196	SRR3140304	19392670	C	C2_SRR3140304.1.1	TCONS_00000064	125795_ccs	3	0.414503	5
Tissue	SAMN04453196	SRR3140304	19392670	C	C2_SRR3140304.1.2	TCONS_00000075	NA	3	10.3736	0
Tissue	SAMN04453196	SRR3140304	19392670	C	C2_SRR3140304.1.5	TCONS_00000076	NA	2	20.9525	0
Tissue	SAMN04453196	SRR3140305	19783917	C	C2_SRR3140305.1.8	TCONS_00000004	pSP12	2	0.63925	9
Tissue	SAMN04453196	SRR3140305	19783917	C	C2_SRR3140305.1.10	TCONS_00000007	NA	1	60.1013	0
Tissue	SAMN04453196	SRR3140305	19783917	C	C2_SRR3140305.1.2	TCONS_00000008	SP7	3	0.20358	9
Tissue	SAMN04453196	SRR3140305	19783917	C	C2_SRR3140305.1.1	TCONS_00000009	SP18	3	0.326248	9
Tissue	SAMN04453196	SRR3140305	19783917	C	C2_SRR3140305.1.6	TCONS_00000012	SP1	2	1.13961	9
Tissue	SAMN04453196	SRR3140305	19783917	C	C2_SRR3140305.1.5	TCONS_00000014	SP14	2	1.34	9
Tissue	SAMN04453196	SRR3140305	19783917	C	C2_SRR3140305.1.4	TCONS_00000015	SP13	2	1.56229	9
Tissue	SAMN04453196	SRR3140305	19783917	C	C2_SRR3140305.1.9	TCONS_00000069	NA	2	0.576515	0
Tissue	SAMN04453196	SRR3140305	19783917	C	C2_SRR3140305.1.3	TCONS_00000075	NA	3	6.23405	0
Tissue	SAMN04453196	SRR3140305	19783917	C	C2_SRR3140305.1.7	TCONS_00000076	NA	2	26.3422	0
Tissue	SAMN04453196	SRR3140306	18925107	C	C2_SRR3140306.2.7	TCONS_00000002	SP6	2	0.335097	8
Tissue	SAMN04453196	SRR3140306	18925107	C	C2_SRR3140306.2.9	TCONS_00000007	NA	1	52.3334	0
Tissue	SAMN04453196	SRR3140306	18925107	C	C2_SRR3140306.2.1	TCONS_00000008	SP7	3	0.218693	8
Tissue	SAMN04453196	SRR3140306	18925107	C	C2_SRR3140306.2.3	TCONS_00000012	SP1	2	1.79403	8
Tissue	SAMN04453196	SRR3140306	18925107	C	C2_SRR3140306.2.5	TCONS_00000014	SP14	2	0.80686	8
Tissue	SAMN04453196	SRR3140306	18925107	C	C2_SRR3140306.2.4	TCONS_00000015	SP13	2	1.46485	8
Tissue	SAMN04453196	SRR3140306	18925107	C	C2_SRR3140306.2.2	TCONS_00000075	NA	3	7.31098	0
Tissue	SAMN04453196	SRR3140306	18925107	C	C2_SRR3140306.2.8	TCONS_00000076	NA	2	32.7906	0
Tissue	SAMN04453196	SRR3140306	18925107	C	C2_SRR3140306.2.6	TCONS_00000077	135490_ccs	2	0.627416	8
Tissue	SAMN04453197	SRR3140307	20283850	B	B2_SRR3140307.2.5	TCONS_00000004	pSP12	2	1.25787	5
Tissue	SAMN04453197	SRR3140307	20283850	B	B2_SRR3140307.2.6	TCONS_00000007	NA	1	95.2939	0
Tissue	SAMN04453197	SRR3140307	20283850	B	B2_SRR3140307.2.2	TCONS_00000009	SP18	3	0.0964899	5
Tissue	SAMN04453197	SRR3140307	20283850	B	B2_SRR3140307.2.4	TCONS_00000013	SP9	2	0.174173	5
Tissue	SAMN04453197	SRR3140307	20283850	B	B2_SRR3140307.2.3	TCONS_00000014	SP14	2	0.883981	5
Tissue	SAMN04453197	SRR3140307	20283850	B	B2_SRR3140307.2.1	TCONS_00000047	pSP10	3	0.218162	5
Tissue	SAMN04453197	SRR3140308	20399075	B	B2_SRR3140308.1.3	TCONS_00000004	pSP12	2	0.764286	3
Tissue	SAMN04453197	SRR3140308	20399075	B	B2_SRR3140308.1.4	TCONS_00000007	NA	1	71.085	0
Tissue	SAMN04453197	SRR3140308	20399075	B	B2_SRR3140308.1.1	TCONS_00000014	SP14	2	0.798816	3
Tissue	SAMN04453197	SRR3140308	20399075	B	B2_SRR3140308.1.2	TCONS_00000078	NA	2	25.3164	0
Tissue	SAMN04453197	SRR3140309	20700093	B	B2_SRR3140309.2.8	TCONS_00000007	NA	1	70.1388	0
Tissue	SAMN04453197	SRR3140309	20700093	B	B2_SRR3140309.2.2	TCONS_00000009	SP18	3	0.0811056	7
Tissue	SAMN04453197	SRR3140309	20700093	B	B2_SRR3140309.2.6	TCONS_00000013	SP9	2	0.151863	7
Tissue	SAMN04453197	SRR3140309	20700093	B	B2_SRR3140309.2.3	TCONS_00000014	SP14	2	1.12446	7
Tissue	SAMN04453197	SRR3140309	20700093	B	B2_SRR3140309.2.1	TCONS_00000047	pSP10	3	0.184543	7
Tissue	SAMN04453197	SRR3140309	20700093	B	B2_SRR3140309.2.4	TCONS_00000053	42959_ccs	2	0.370815	7
Tissue	SAMN04453197	SRR3140309	20700093	B	B2_SRR3140309.2.5	TCONS_00000079	2008_ccs	2	0.19784	7
Tissue	SAMN04453197	SRR3140309	20700093	B	B2_SRR3140309.2.7	TCONS_00000080	107477_ccs	2	0.145018	7
Tissue	SAMN04453197	SRR3140310	20421144	B	B2_SRR3140310.1.5	TCONS_00000007	NA	1	95.7745	0
Tissue	SAMN04453197	SRR3140310	20421144	B	B2_SRR3140310.1.3	TCONS_00000013	SP9	2	0.151664	4
Tissue	SAMN04453197	SRR3140310	20421144	B	B2_SRR3140310.1.2	TCONS_00000014	SP14	2	0.7307	4
Tissue	SAMN04453197	SRR3140310	20421144	B	B2_SRR3140310.1.4	TCONS_00000020	41785_ccs	2	0.123708	4
Tissue	SAMN04453197	SRR3140310	20421144	B	B2_SRR3140310.1.1	TCONS_00000047	pSP10	3	0.20021	4
Tissue	SAMN04453198	SRR3140311	20071772	C	C2_SRR3140311.1.2	TCONS_00000007	NA	1	93.1011	0
Tissue	SAMN04453198	SRR3140311	20071772	C	C2_SRR3140311.1.1	TCONS_00000014	SP14	2	0.416629	1
Tissue	SAMN04453198	SRR3140312	20160626	C	C2_SRR3140312.1.2	TCONS_00000007	NA	1	92.0866	0
Tissue	SAMN04453198	SRR3140312	20160626	C	C2_SRR3140312.1.1	TCONS_00000014	SP14	2	1.46968	1
Tissue	SAMN04453198	SRR3140313	20420820	C	C2_SRR3140313.1.2	TCONS_00000004	pSP12	2	0.89458	2
Tissue	SAMN04453198	SRR3140313	20420820	C	C2_SRR3140313.1.3	TCONS_00000007	NA	1	92.4182	0
Tissue	SAMN04453198	SRR3140313	20420820	C	C2_SRR3140313.1.1	TCONS_00000014	SP14	2	0.854068	2
Tissue	SAMN04453198	SRR3140314	20656440	C	C2_SRR3140314.1.2	TCONS_00000007	NA	1	92.9063	0
Tissue	SAMN04453198	SRR3140314	20656440	C	C2_SRR3140314.1.1	TCONS_00000014	SP14	2	1.10897	1
Tissue	SAMN04453199	SRR3140315	15534744	C	C2_SRR3140315.1.6	TCONS_00000007	NA	1	88.5162	0
Tissue	SAMN04453199	SRR3140315	15534744	C	C2_SRR3140315.1.1	TCONS_00000008	SP7	3	0.75655	5
Tissue	SAMN04453199	SRR3140315	15534744	C	C2_SRR3140315.1.2	TCONS_00000012	SP1	2	7.48343	5
Tissue	SAMN04453199	SRR3140315	15534744	C	C2_SRR3140315.1.5	TCONS_00000013	SP9	2	0.904968	5
Tissue	SAMN04453199	SRR3140315	15534744	C	C2_SRR3140315.1.4	TCONS_00000014	SP14	2	0.939175	5
Tissue	SAMN04453199	SRR3140315	15534744	C	C2_SRR3140315.1.3	TCONS_00000015	SP13	2	1.09473	5
Tissue	SAMN04453199	SRR3140316	15656169	C	C2_SRR3140316.1.5	TCONS_00000007	NA	1	91.2745	0
Tissue	SAMN04453199	SRR3140316	15656169	C	C2_SRR3140316.1.1	TCONS_00000008	SP7	3	0.43461	4
Tissue	SAMN04453199	SRR3140316	15656169	C	C2_SRR3140316.1.2	TCONS_00000012	SP1	2	5.52818	4
Tissue	SAMN04453199	SRR3140316	15656169	C	C2_SRR3140316.1.4	TCONS_00000014	SP14	2	0.884679	4
Tissue	SAMN04453199	SRR3140316	15656169	C	C2_SRR3140316.1.3	TCONS_00000015	SP13	2	1.75928	4
Tissue	SAMN04453199	SRR3140317	15682469	C	C2_SRR3140317.1.5	TCONS_00000007	NA	1	88.1069	0
Tissue	SAMN04453199	SRR3140317	15682469	C	C2_SRR3140317.1.1	TCONS_00000008	SP7	3	1.39327	4
Tissue	SAMN04453199	SRR3140317	15682469	C	C2_SRR3140317.1.2	TCONS_00000012	SP1	2	6.99278	4
Tissue	SAMN04453199	SRR3140317	15682469	C	C2_SRR3140317.1.3	TCONS_00000014	SP14	2	2.4159	4
Tissue	SAMN04453199	SRR3140317	15682469	C	C2_SRR3140317.1.4	TCONS_00000015	SP13	2	1.02756	4
Tissue	SAMN04453199	SRR3140318	15806306	C	C2_SRR3140318.1.5	TCONS_00000007	NA	1	89.8711	0
Tissue	SAMN04453199	SRR3140318	15806306	C	C2_SRR3140318.1.1	TCONS_00000012	SP1	2	6.41325	4
Tissue	SAMN04453199	SRR3140318	15806306	C	C2_SRR3140318.1.4	TCONS_00000013	SP9	2	0.716361	4
Tissue	SAMN04453199	SRR3140318	15806306	C	C2_SRR3140318.1.3	TCONS_00000015	SP13	2	0.762602	4
Tissue	SAMN04453199	SRR3140318	15806306	C	C2_SRR3140318.1.2	TCONS_00000077	135490_ccs	2	1.11285	4
Tissue	SAMN04453199	SRR3140319	15693154	C	C2_SRR3140319.1.5	TCONS_00000007	NA	1	90.9138	0
Tissue	SAMN04453199	SRR3140319	15693154	C	C2_SRR3140319.1.1	TCONS_00000008	SP7	3	0.576389	4
Tissue	SAMN04453199	SRR3140319	15693154	C	C2_SRR3140319.1.2	TCONS_00000012	SP1	2	4.7756	4
Tissue	SAMN04453199	SRR3140319	15693154	C	C2_SRR3140319.1.4	TCONS_00000014	SP14	2	0.652199	4
Tissue	SAMN04453199	SRR3140319	15693154	C	C2_SRR3140319.1.3	TCONS_00000015	SP13	2	0.771693	4
Tissue	SAMN04453200	SRR3140320	11894369	C	C2_SRR3140320.1.2	TCONS_00000004	pSP12	2	1.00201	2
Tissue	SAMN04453200	SRR3140320	11894369	C	C2_SRR3140320.1.3	TCONS_00000007	NA	1	97.6715	0
Tissue	SAMN04453200	SRR3140320	11894369	C	C2_SRR3140320.1.1	TCONS_00000014	SP14	2	1.0241	2
Tissue	SAMN04453200	SRR3140321	12081027	C	C2_SRR3140321.1.3	TCONS_00000007	NA	1	97.2987	0
Tissue	SAMN04453200	SRR3140321	12081027	C	C2_SRR3140321.1.2	TCONS_00000012	SP1	2	0.686396	2
Tissue	SAMN04453200	SRR3140321	12081027	C	C2_SRR3140321.1.1	TCONS_00000014	SP14	2	0.983033	2
Tissue	SAMN04453200	SRR3140322	12202125	C	C2_SRR3140322.1.2	TCONS_00000004	pSP12	2	0.817648	2
Tissue	SAMN04453200	SRR3140322	12202125	C	C2_SRR3140322.1.3	TCONS_00000007	NA	1	98.2245	0
Tissue	SAMN04453200	SRR3140322	12202125	C	C2_SRR3140322.1.1	TCONS_00000014	SP14	2	0.948002	2
Tissue	SAMN04453200	SRR3140323	12096137	C	C2_SRR3140323.1.2	TCONS_00000007	NA	1	98.415	0
Tissue	SAMN04453200	SRR3140323	12096137	C	C2_SRR3140323.1.1	TCONS_00000014	SP14	2	1.14946	1
Tissue	SAMN04453200	SRR3140324	12206416	C	C2_SRR3140324.1.3	TCONS_00000004	pSP12	2	1.11651	3
Tissue	SAMN04453200	SRR3140324	12206416	C	C2_SRR3140324.1.4	TCONS_00000007	NA	1	96.8862	0
Tissue	SAMN04453200	SRR3140324	12206416	C	C2_SRR3140324.1.1	TCONS_00000012	SP1	2	0.636308	3
Tissue	SAMN04453200	SRR3140324	12206416	C	C2_SRR3140324.1.2	TCONS_00000014	SP14	2	0.557318	3
Tissue	SAMN04453201	SRR3140326	16633534	C	C2_SRR3140326.1.2	TCONS_00000007	NA	1	98.4765	0
Tissue	SAMN04453201	SRR3140326	16633534	C	C2_SRR3140326.1.1	TCONS_00000014	SP14	2	0.236548	1
Tissue	SAMN04453201	SRR3140327	16756350	C	C2_SRR3140327.1.2	TCONS_00000007	NA	1	99.1069	0
Tissue	SAMN04453201	SRR3140327	16756350	C	C2_SRR3140327.1.1	TCONS_00000014	SP14	2	0.574808	1
Tissue	SAMN04453201	SRR3140328	16721610	C	C2_SRR3140328.1.2	TCONS_00000007	NA	1	98.3333	0
Tissue	SAMN04453201	SRR3140328	16721610	C	C2_SRR3140328.1.1	TCONS_00000014	SP14	2	0.357378	1
Tissue	SAMN04453201	SRR3140329	16940387	C	C2_SRR3140329.1.2	TCONS_00000007	NA	1	99.7747	0
Tissue	SAMN04453201	SRR3140329	16940387	C	C2_SRR3140329.1.1	TCONS_00000014	SP14	2	0.225329	1
Tissue	SAMN04453201	SRR3140330	16741246	C	C2_SRR3140330.1.3	TCONS_00000007	NA	1	83.0713	0
Tissue	SAMN04453201	SRR3140330	16741246	C	C2_SRR3140330.1.2	TCONS_00000014	SP14	2	0.544273	2
Tissue	SAMN04453201	SRR3140330	16741246	C	C2_SRR3140330.1.1	TCONS_00000077	135490_ccs	2	0.672129	2
Tumor	SAMN04453202	SRR3140331	15029366	B	B2_SRR3140331.1.1	TCONS_00000007	NA	1	100	0
Tumor	SAMN04453202	SRR3140332	14965155	B	B2_SRR3140332.1.1	TCONS_00000007	NA	1	99.2398	0
Tumor	SAMN04453202	SRR3140333	14912078	B	B2_SRR3140333.1.1	TCONS_00000007	NA	1	100	0
Tumor	SAMN04453202	SRR3140334	14905663	B	B2_SRR3140334.1.1	TCONS_00000007	NA	1	99.3204	0
Tumor	SAMN04453202	SRR3140335	15129806	B	B2_SRR3140335.1.1	TCONS_00000007	NA	1	100	0
Tumor	SAMN04453203	SRR3140336	15080478	B	B2_SRR3140336.1.1	TCONS_00000001	pSP9	3	0.129378	5
Tumor	SAMN04453203	SRR3140336	15080478	B	B2_SRR3140336.1.5	TCONS_00000004	pSP12	2	0.892891	5
Tumor	SAMN04453203	SRR3140336	15080478	B	B2_SRR3140336.1.6	TCONS_00000007	NA	1	80.9234	0
Tumor	SAMN04453203	SRR3140336	15080478	B	B2_SRR3140336.1.4	TCONS_00000012	SP1	2	0.202846	5
Tumor	SAMN04453203	SRR3140336	15080478	B	B2_SRR3140336.1.3	TCONS_00000013	SP9	2	0.217411	5
Tumor	SAMN04453203	SRR3140336	15080478	B	B2_SRR3140336.1.2	TCONS_00000014	SP14	2	12.8861	5
Tumor	SAMN04453203	SRR3140337	15049520	B	B2_SRR3140337.1.6	TCONS_00000004	pSP12	2	0.829111	6
Tumor	SAMN04453203	SRR3140337	15049520	B	B2_SRR3140337.1.7	TCONS_00000007	NA	1	75.1965	0
Tumor	SAMN04453203	SRR3140337	15049520	B	B2_SRR3140337.1.4	TCONS_00000012	SP1	2	0.585773	6
Tumor	SAMN04453203	SRR3140337	15049520	B	B2_SRR3140337.1.3	TCONS_00000013	SP9	2	0.906444	6
Tumor	SAMN04453203	SRR3140337	15049520	B	B2_SRR3140337.1.2	TCONS_00000014	SP14	2	15.4347	6
Tumor	SAMN04453203	SRR3140337	15049520	B	B2_SRR3140337.1.1	TCONS_00000017	pSP11	3	0.198452	6
Tumor	SAMN04453203	SRR3140337	15049520	B	B2_SRR3140337.1.5	TCONS_00000081	NA	2	2.81234	0
Tumor	SAMN04453203	SRR3140338	14998216	B	B2_SRR3140338.1.7	TCONS_00000005	NA	2	4.84007	0
Tumor	SAMN04453203	SRR3140338	14998216	B	B2_SRR3140338.1.8	TCONS_00000007	NA	1	74.2216	0
Tumor	SAMN04453203	SRR3140338	14998216	B	B2_SRR3140338.1.1	TCONS_00000008	SP7	3	0.234821	7
Tumor	SAMN04453203	SRR3140338	14998216	B	B2_SRR3140338.1.6	TCONS_00000012	SP1	2	0.216912	7
Tumor	SAMN04453203	SRR3140338	14998216	B	B2_SRR3140338.1.4	TCONS_00000013	SP9	2	0.700922	7
Tumor	SAMN04453203	SRR3140338	14998216	B	B2_SRR3140338.1.3	TCONS_00000014	SP14	2	13.9751	7
Tumor	SAMN04453203	SRR3140338	14998216	B	B2_SRR3140338.1.5	TCONS_00000015	SP13	2	0.365339	7
Tumor	SAMN04453203	SRR3140338	14998216	B	B2_SRR3140338.1.2	TCONS_00000082	NA	3	0.57704	0
Tumor	SAMN04453203	SRR3140339	15000641	B	B2_SRR3140339.1.7	TCONS_00000004	pSP12	2	0.545064	7
Tumor	SAMN04453203	SRR3140339	15000641	B	B2_SRR3140339.1.5	TCONS_00000005	NA	2	0.673944	0
Tumor	SAMN04453203	SRR3140339	15000641	B	B2_SRR3140339.1.8	TCONS_00000007	NA	1	77.0227	0
Tumor	SAMN04453203	SRR3140339	15000641	B	B2_SRR3140339.1.1	TCONS_00000009	SP18	3	0.115666	7
Tumor	SAMN04453203	SRR3140339	15000641	B	B2_SRR3140339.1.4	TCONS_00000012	SP1	2	0.307591	7
Tumor	SAMN04453203	SRR3140339	15000641	B	B2_SRR3140339.1.3	TCONS_00000013	SP9	2	0.430517	7
Tumor	SAMN04453203	SRR3140339	15000641	B	B2_SRR3140339.1.2	TCONS_00000014	SP14	2	16.0353	7
Tumor	SAMN04453203	SRR3140339	15000641	B	B2_SRR3140339.1.6	TCONS_00000081	NA	2	0.559376	0
Tumor	SAMN04453203	SRR3140340	15213114	B	B2_SRR3140340.1.3	TCONS_00000007	NA	1	93.5967	0
Tumor	SAMN04453203	SRR3140340	15213114	B	B2_SRR3140340.1.2	TCONS_00000014	SP14	2	1.11321	2
Tumor	SAMN04453203	SRR3140340	15213114	B	B2_SRR3140340.1.1	TCONS_00000082	NA	3	0.430436	0
Tumor	SAMN04453204	SRR3140341	14316545	C	C2_SRR3140341.1.1	TCONS_00000007	NA	1	100	0
Tumor	SAMN04453204	SRR3140342	14205776	C	C2_SRR3140342.1.1	TCONS_00000007	NA	1	100	0
Tumor	SAMN04453204	SRR3140343	14143802	C	C2_SRR3140343.1.1	TCONS_00000007	NA	1	95.9517	0
Tumor	SAMN04453204	SRR3140344	14112036	C	C2_SRR3140344.1.1	TCONS_00000007	NA	1	100	0
Tumor	SAMN04453204	SRR3140345	14363259	C	C2_SRR3140345.1.1	TCONS_00000007	NA	1	99.4407	0
Tumor	SAMN04453205	SRR3140346	16302931	NA	NA	NA	NA	0	0	0
Tumor	SAMN04453205	SRR3140347	16165684	NA	NA	NA	NA	0	0	0
Tumor	SAMN04453205	SRR3140348	16109011	NA	NA	NA	NA	0	0	0
Tumor	SAMN04453205	SRR3140349	16043298	NA	NA	NA	NA	0	0	0
Tumor	SAMN04453205	SRR3140350	16331110	NA	NA	NA	NA	0	0	0
Tumor	SAMN04453206	SRR3140351	16334827	C	C2_SRR3140351.1.1	TCONS_00000007	NA	1	100	0
Tumor	SAMN04453206	SRR3140352	16303590	C	C2_SRR3140352.1.1	TCONS_00000007	NA	1	100	0
Tumor	SAMN04453206	SRR3140354	16240820	C	C2_SRR3140354.1.1	TCONS_00000007	NA	1	85.1261	0
Tumor	SAMN04453206	SRR3140355	16257584	C	C2_SRR3140355.1.1	TCONS_00000007	NA	1	100	0
Tumor	SAMN04453206	SRR3140356	16485775	C	C2_SRR3140356.1.1	TCONS_00000007	NA	1	100	0
Tumor	SAMN04453207	SRR3140357	10282322	C	C2_SRR3140357.1.1	TCONS_00000007	NA	1	42.6129	0
Tumor	SAMN04453207	SRR3140358	10199134	C	C2_SRR3140358.2.1	TCONS_00000007	NA	1	39.0926	0
Tumor	SAMN04453207	SRR3140359	10005280	C	C2_SRR3140359.1.1	TCONS_00000007	NA	1	47.6423	0
Tumor	SAMN04453207	SRR3140360	10046071	C	C2_SRR3140360.1.1	TCONS_00000007	NA	1	43.6659	0
Tumor	SAMN04453207	SRR3140361	10256053	C	C2_SRR3140361.1.1	TCONS_00000007	NA	1	49.9439	0
Tumor	SAMN04453208	SRR3140362	21990249	C	C2_SRR3140362.1.1	TCONS_00000007	NA	1	49.4169	0
Tumor	SAMN04453208	SRR3140363	21826441	C	C2_SRR3140363.2.1	TCONS_00000007	NA	1	37.0555	0
Tumor	SAMN04453208	SRR3140364	21527390	C	C2_SRR3140364.2.1	TCONS_00000007	NA	1	31.6535	0
Tumor	SAMN04453208	SRR3140365	21703168	C	C2_SRR3140365.1.1	TCONS_00000007	NA	1	38.8572	0
Tumor	SAMN04453208	SRR3140366	21852326	C	C2_SRR3140366.1.1	TCONS_00000007	NA	1	44.6519	0
Tumor	SAMN04453209	SRR3140367	13257202	C	C2_SRR3140367.1.3	TCONS_00000007	NA	1	36.9263	0
Tumor	SAMN04453209	SRR3140367	13257202	C	C2_SRR3140367.1.1	TCONS_00000014	SP14	2	6.2256	2
Tumor	SAMN04453209	SRR3140367	13257202	C	C2_SRR3140367.1.2	TCONS_00000083	NA	2	30.2497	0
Tumor	SAMN04453209	SRR3140368	13257066	C	C2_SRR3140368.1.2	TCONS_00000007	NA	1	79.4558	0
Tumor	SAMN04453209	SRR3140368	13257066	C	C2_SRR3140368.1.1	TCONS_00000083	NA	2	20.4874	0
Tumor	SAMN04453209	SRR3140369	13122329	C	C2_SRR3140369.1.1	TCONS_00000007	NA	1	100	0
Tumor	SAMN04453209	SRR3140370	13468367	C	C2_SRR3140370.1.1	TCONS_00000007	NA	1	89.7609	0
Tumor	SAMN04453209	SRR3140371	13165548	C	C2_SRR3140371.1.3	TCONS_00000007	NA	1	82.2678	0
Tumor	SAMN04453209	SRR3140371	13165548	C	C2_SRR3140371.1.2	TCONS_00000012	SP1	2	8.50988	2
Tumor	SAMN04453209	SRR3140371	13165548	C	C2_SRR3140371.1.1	TCONS_00000014	SP14	2	9.22237	2
Tumor	SAMN04453210	SRR3140372	18886752	C	C2_SRR3140372.2.2	TCONS_00000007	NA	1	42.9801	0
Tumor	SAMN04453210	SRR3140372	18886752	C	C2_SRR3140372.2.1	TCONS_00000014	SP14	2	0.803705	1
Tumor	SAMN04453210	SRR3140373	18782154	C	C2_SRR3140373.1.2	TCONS_00000007	NA	1	48.1599	0
Tumor	SAMN04453210	SRR3140373	18782154	C	C2_SRR3140373.1.1	TCONS_00000012	SP1	2	0.95374	1
Tumor	SAMN04453210	SRR3140374	18597185	C	C2_SRR3140374.1.1	TCONS_00000007	NA	1	48.1568	0
Tumor	SAMN04453210	SRR3140375	18859226	C	C2_SRR3140375.1.1	TCONS_00000007	NA	1	48.7994	0
Tumor	SAMN04453210	SRR3140376	18684404	C	C2_SRR3140376.1.2	TCONS_00000007	NA	1	45.6681	0
Tumor	SAMN04453210	SRR3140376	18684404	C	C2_SRR3140376.1.1	TCONS_00000014	SP14	2	1.40557	1
Tumor	SAMN04453151	SRR3140377	13897278	B	B2_SRR3140377.1.1	TCONS_00000007	NA	1	78.8762	0
Tumor	SAMN04453151	SRR3140378	13961385	B	B2_SRR3140378.1.1	TCONS_00000007	NA	1	73.1564	0
Tumor	SAMN04453151	SRR3140379	13974659	B	B2_SRR3140379.2.1	TCONS_00000007	NA	1	71.4779	0
Tumor	SAMN04453151	SRR3140380	14092917	B	B2_SRR3140380.1.1	TCONS_00000006	NA	2	7.00201	0
Tumor	SAMN04453151	SRR3140380	14092917	B	B2_SRR3140380.1.2	TCONS_00000007	NA	1	77.5998	0
Tumor	SAMN04453151	SRR3140381	13980587	B	B2_SRR3140381.1.2	TCONS_00000007	NA	1	75.2002	0
Tumor	SAMN04453151	SRR3140381	13980587	B	B2_SRR3140381.1.1	TCONS_00000014	SP14	2	1.49964	1
Tumor	SAMN04453152	SRR3140382	12204395	NA	NA	NA	NA	0	0	0
Tumor	SAMN04453152	SRR3140383	12128817	NA	NA	NA	NA	0	0	0
Tumor	SAMN04453152	SRR3140384	11900829	NA	NA	NA	NA	0	0	0
Tumor	SAMN04453152	SRR3140385	11921106	NA	NA	NA	NA	0	0	0
Tumor	SAMN04453152	SRR3140386	12163312	NA	NA	NA	NA	0	0	0
Tumor	SAMN04453153	SRR3140387	17968063	C	C2_SRR3140387.1.2	TCONS_00000007	NA	1	38.9404	0
Tumor	SAMN04453153	SRR3140387	17968063	C	C2_SRR3140387.1.1	TCONS_00000014	SP14	2	0.742041	1
Tumor	SAMN04453153	SRR3140388	17823853	C	C2_SRR3140388.1.1	TCONS_00000007	NA	1	43.043	0
Tumor	SAMN04453153	SRR3140389	17641193	C	C2_SRR3140389.1.1	TCONS_00000007	NA	1	46.0557	0
Tumor	SAMN04453153	SRR3140390	17787441	C	C2_SRR3140390.1.1	TCONS_00000007	NA	1	43.1581	0
Tumor	SAMN04453153	SRR3140391	17802513	C	C2_SRR3140391.1.1	TCONS_00000007	NA	1	49.5411	0
Tumor	SAMN04453154	SRR3140392	15509513	C	C2_SRR3140392.1.1	TCONS_00000007	NA	1	99.7905	0
Tumor	SAMN04453154	SRR3140393	15710082	C	C2_SRR3140393.1.1	TCONS_00000007	NA	1	99.7015	0
Tumor	SAMN04453154	SRR3140394	15912293	C	C2_SRR3140394.1.2	TCONS_00000007	NA	1	98.29	0
Tumor	SAMN04453154	SRR3140394	15912293	C	C2_SRR3140394.1.1	TCONS_00000014	SP14	2	1.43415	1
Tumor	SAMN04453154	SRR3140395	16475536	C	C2_SRR3140395.1.1	TCONS_00000007	NA	1	99.4862	0
Tumor	SAMN04453155	SRR3140396	21574267	B	B2_SRR3140396.1.1	TCONS_00000007	NA	1	100	0
Tumor	SAMN04453155	SRR3140397	21252333	B	B2_SRR3140397.1.1	TCONS_00000007	NA	1	99.8591	0
Tumor	SAMN04453155	SRR3140398	21610466	B	B2_SRR3140398.1.1	TCONS_00000007	NA	1	99.5242	0
Tumor	SAMN04453155	SRR3140399	20936889	B	B2_SRR3140399.1.1	TCONS_00000007	NA	1	100	0
Tumor	SAMN04453156	SRR3140400	22276216	C	C2_SRR3140400.1.1	TCONS_00000012	SP1	2	0.540288	3
Tumor	SAMN04453156	SRR3140400	22276216	C	C2_SRR3140400.1.2	TCONS_00000014	SP14	2	0.421387	3
Tumor	SAMN04453156	SRR3140400	22276216	C	C2_SRR3140400.1.3	TCONS_00000076	NA	2	96.853	0
Tumor	SAMN04453156	SRR3140401	21892377	C	C2_SRR3140401.1.1	TCONS_00000014	SP14	2	0.309998	2
Tumor	SAMN04453156	SRR3140401	21892377	C	C2_SRR3140401.1.2	TCONS_00000076	NA	2	96.9172	0
Tumor	SAMN04453156	SRR3140402	22305506	C	C2_SRR3140402.1.1	TCONS_00000014	SP14	2	0.439413	2
Tumor	SAMN04453156	SRR3140402	22305506	C	C2_SRR3140402.1.2	TCONS_00000076	NA	2	97.2032	0
Tumor	SAMN04453156	SRR3140403	21385632	C	C2_SRR3140403.1.1	TCONS_00000014	SP14	2	0.728011	2
Tumor	SAMN04453156	SRR3140403	21385632	C	C2_SRR3140403.1.2	TCONS_00000076	NA	2	96.7154	0
Tumor	SAMN04453157	SRR3140404	18800210	B	B2_SRR3140404.2.1	TCONS_00000007	NA	1	68.3303	0
Tumor	SAMN04453157	SRR3140405	18468776	B	B2_SRR3140405.1.1	TCONS_00000007	NA	1	77.7046	0
Tumor	SAMN04453157	SRR3140406	18792546	B	B2_SRR3140406.2.1	TCONS_00000007	NA	1	64.0278	0
Tumor	SAMN04453157	SRR3140407	18228209	B	B2_SRR3140407.2.1	TCONS_00000007	NA	1	68.1026	0
Tumor	SAMN04453158	SRR3140408	21295882	C	C2_SRR3140408.3.2	TCONS_00000007	NA	1	66.3588	0
Tumor	SAMN04453158	SRR3140408	21295882	C	C2_SRR3140408.3.1	TCONS_00000014	SP14	2	4.12563	1
Tumor	SAMN04453158	SRR3140409	20856835	C	C2_SRR3140409.4.2	TCONS_00000007	NA	1	49.2478	0
Tumor	SAMN04453158	SRR3140409	20856835	C	C2_SRR3140409.4.1	TCONS_00000014	SP14	2	5.21994	1
Tumor	SAMN04453158	SRR3140410	21237328	C	C2_SRR3140410.4.2	TCONS_00000007	NA	1	59.2155	0
Tumor	SAMN04453158	SRR3140410	21237328	C	C2_SRR3140410.4.1	TCONS_00000014	SP14	2	2.67101	1
Tumor	SAMN04453158	SRR3140411	20303520	C	C2_SRR3140411.3.2	TCONS_00000007	NA	1	53.0142	0
Tumor	SAMN04453158	SRR3140411	20303520	C	C2_SRR3140411.3.1	TCONS_00000014	SP14	2	5.61739	1
Tumor	SAMN04453159	SRR3140412	16336437	C	C2_SRR3140412.1.1	TCONS_00000007	NA	1	97.0988	0
Tumor	SAMN04453159	SRR3140413	16568911	C	C2_SRR3140413.1.1	TCONS_00000007	NA	1	97.5156	0
Tumor	SAMN04453159	SRR3140414	16793770	C	C2_SRR3140414.1.2	TCONS_00000007	NA	1	97.0157	0
Tumor	SAMN04453159	SRR3140414	16793770	C	C2_SRR3140414.1.1	TCONS_00000014	SP14	2	0.139915	1
Tumor	SAMN04453159	SRR3140415	16592129	C	C2_SRR3140415.1.2	TCONS_00000007	NA	1	97.1908	0
Tumor	SAMN04453159	SRR3140415	16592129	C	C2_SRR3140415.1.1	TCONS_00000014	SP14	2	0.138097	1
Tumor	SAMN04453159	SRR3140416	16788059	C	C2_SRR3140416.1.2	TCONS_00000007	NA	1	96.8492	0
Tumor	SAMN04453159	SRR3140416	16788059	C	C2_SRR3140416.1.1	TCONS_00000014	SP14	2	0.41413	1
Tumor	SAMN04453160	SRR3140417	14052664	C	C2_SRR3140417.1.5	TCONS_00000007	NA	1	55.6381	0
Tumor	SAMN04453160	SRR3140417	14052664	C	C2_SRR3140417.1.1	TCONS_00000008	SP7	3	1.29827	4
Tumor	SAMN04453160	SRR3140417	14052664	C	C2_SRR3140417.1.3	TCONS_00000012	SP1	2	3.14502	4
Tumor	SAMN04453160	SRR3140417	14052664	C	C2_SRR3140417.1.4	TCONS_00000014	SP14	2	0.686479	4
Tumor	SAMN04453160	SRR3140417	14052664	C	C2_SRR3140417.1.2	TCONS_00000015	SP13	2	10.0391	4
Tumor	SAMN04453160	SRR3140418	14121356	C	C2_SRR3140418.1.5	TCONS_00000007	NA	1	54.026	0
Tumor	SAMN04453160	SRR3140418	14121356	C	C2_SRR3140418.1.1	TCONS_00000008	SP7	3	1.56695	4
Tumor	SAMN04453160	SRR3140418	14121356	C	C2_SRR3140418.1.3	TCONS_00000012	SP1	2	1.19942	4
Tumor	SAMN04453160	SRR3140418	14121356	C	C2_SRR3140418.1.4	TCONS_00000014	SP14	2	0.390456	4
Tumor	SAMN04453160	SRR3140418	14121356	C	C2_SRR3140418.1.2	TCONS_00000015	SP13	2	11.8075	4
Tumor	SAMN04453160	SRR3140419	14079649	C	C2_SRR3140419.1.6	TCONS_00000007	NA	1	71.2228	0
Tumor	SAMN04453160	SRR3140419	14079649	C	C2_SRR3140419.1.1	TCONS_00000008	SP7	3	0.401807	5
Tumor	SAMN04453160	SRR3140419	14079649	C	C2_SRR3140419.1.3	TCONS_00000012	SP1	2	4.23016	5
Tumor	SAMN04453160	SRR3140419	14079649	C	C2_SRR3140419.1.5	TCONS_00000013	SP9	2	0.508369	5
Tumor	SAMN04453160	SRR3140419	14079649	C	C2_SRR3140419.1.4	TCONS_00000014	SP14	2	0.617642	5
Tumor	SAMN04453160	SRR3140419	14079649	C	C2_SRR3140419.1.2	TCONS_00000015	SP13	2	22.7435	5
Tumor	SAMN04453160	SRR3140420	14304439	C	C2_SRR3140420.1.6	TCONS_00000007	NA	1	53.9826	0
Tumor	SAMN04453160	SRR3140420	14304439	C	C2_SRR3140420.1.1	TCONS_00000008	SP7	3	0.605566	5
Tumor	SAMN04453160	SRR3140420	14304439	C	C2_SRR3140420.1.4	TCONS_00000012	SP1	2	3.58597	5
Tumor	SAMN04453160	SRR3140420	14304439	C	C2_SRR3140420.1.5	TCONS_00000014	SP14	2	0.356282	5
Tumor	SAMN04453160	SRR3140420	14304439	C	C2_SRR3140420.1.3	TCONS_00000015	SP13	2	6.99735	5
Tumor	SAMN04453160	SRR3140420	14304439	C	C2_SRR3140420.1.2	TCONS_00000084	NA	3	2.33432	0
Tumor	SAMN04453160	SRR3140421	14093919	C	C2_SRR3140421.1.5	TCONS_00000007	NA	1	53.0191	0
Tumor	SAMN04453160	SRR3140421	14093919	C	C2_SRR3140421.1.1	TCONS_00000008	SP7	3	0.820821	4
Tumor	SAMN04453160	SRR3140421	14093919	C	C2_SRR3140421.1.3	TCONS_00000012	SP1	2	2.35892	4
Tumor	SAMN04453160	SRR3140421	14093919	C	C2_SRR3140421.1.4	TCONS_00000014	SP14	2	0.597956	4
Tumor	SAMN04453160	SRR3140421	14093919	C	C2_SRR3140421.1.2	TCONS_00000015	SP13	2	10.8272	4
Tumor	SAMN04453161	SRR3140422	17795159	C	C2_SRR3140422.1.4	TCONS_00000007	NA	1	50.6623	0
Tumor	SAMN04453161	SRR3140422	17795159	C	C2_SRR3140422.1.1	TCONS_00000008	SP7	3	1.62171	3
Tumor	SAMN04453161	SRR3140422	17795159	C	C2_SRR3140422.1.3	TCONS_00000014	SP14	2	1.35195	3
Tumor	SAMN04453161	SRR3140422	17795159	C	C2_SRR3140422.1.2	TCONS_00000015	SP13	2	8.6834	3
Tumor	SAMN04453161	SRR3140423	17954621	C	C2_SRR3140423.1.4	TCONS_00000007	NA	1	61.3586	0
Tumor	SAMN04453161	SRR3140423	17954621	C	C2_SRR3140423.1.1	TCONS_00000008	SP7	3	1.28719	3
Tumor	SAMN04453161	SRR3140423	17954621	C	C2_SRR3140423.1.3	TCONS_00000014	SP14	2	2.88331	3
Tumor	SAMN04453161	SRR3140423	17954621	C	C2_SRR3140423.1.2	TCONS_00000015	SP13	2	2.95427	3
Tumor	SAMN04453161	SRR3140424	17977170	C	C2_SRR3140424.1.5	TCONS_00000007	NA	1	55.8697	0
Tumor	SAMN04453161	SRR3140424	17977170	C	C2_SRR3140424.1.1	TCONS_00000008	SP7	3	1.27218	4
Tumor	SAMN04453161	SRR3140424	17977170	C	C2_SRR3140424.1.3	TCONS_00000012	SP1	2	1.13996	4
Tumor	SAMN04453161	SRR3140424	17977170	C	C2_SRR3140424.1.2	TCONS_00000014	SP14	2	1.40511	4
Tumor	SAMN04453161	SRR3140424	17977170	C	C2_SRR3140424.1.4	TCONS_00000015	SP13	2	1.13959	4
Tumor	SAMN04453161	SRR3140425	18085397	C	C2_SRR3140425.2.4	TCONS_00000007	NA	1	58.3413	0
Tumor	SAMN04453161	SRR3140425	18085397	C	C2_SRR3140425.2.1	TCONS_00000008	SP7	3	1.54726	3
Tumor	SAMN04453161	SRR3140425	18085397	C	C2_SRR3140425.2.2	TCONS_00000014	SP14	2	2.24346	3
Tumor	SAMN04453161	SRR3140425	18085397	C	C2_SRR3140425.2.3	TCONS_00000015	SP13	2	1.5976	3
Tumor	SAMN04453161	SRR3140426	18045824	C	C2_SRR3140426.1.3	TCONS_00000007	NA	1	51.6621	0
Tumor	SAMN04453161	SRR3140426	18045824	C	C2_SRR3140426.1.1	TCONS_00000015	SP13	2	5.8825	2
Tumor	SAMN04453161	SRR3140426	18045824	C	C2_SRR3140426.1.2	TCONS_00000085	NA	2	6.00976	0
PVTT	SAMN04453162	SRR3140427	16405528	B	B2_SRR3140427.1.1	TCONS_00000007	NA	1	100	0
PVTT	SAMN04453162	SRR3140428	16319310	B	B2_SRR3140428.1.1	TCONS_00000007	NA	1	100	0
PVTT	SAMN04453162	SRR3140429	16234666	B	B2_SRR3140429.1.1	TCONS_00000007	NA	1	100	0
PVTT	SAMN04453162	SRR3140430	16206401	B	B2_SRR3140430.1.1	TCONS_00000007	NA	1	100	0
PVTT	SAMN04453162	SRR3140431	16470328	B	B2_SRR3140431.1.1	TCONS_00000007	NA	1	100	0
PVTT	SAMN04453163	SRR3140432	18115119	B	B2_SRR3140432.1.4	TCONS_00000007	NA	1	92.8033	0
PVTT	SAMN04453163	SRR3140432	18115119	B	B2_SRR3140432.1.3	TCONS_00000012	SP1	2	0.567788	3
PVTT	SAMN04453163	SRR3140432	18115119	B	B2_SRR3140432.1.2	TCONS_00000013	SP9	2	0.629626	3
PVTT	SAMN04453163	SRR3140432	18115119	B	B2_SRR3140432.1.1	TCONS_00000017	pSP11	3	0.266008	3
PVTT	SAMN04453163	SRR3140433	17965035	B	B2_SRR3140433.1.5	TCONS_00000007	NA	1	54.6636	0
PVTT	SAMN04453163	SRR3140433	17965035	B	B2_SRR3140433.1.2	TCONS_00000012	SP1	2	0.931738	4
PVTT	SAMN04453163	SRR3140433	17965035	B	B2_SRR3140433.1.3	TCONS_00000013	SP9	2	0.811946	4
PVTT	SAMN04453163	SRR3140433	17965035	B	B2_SRR3140433.1.4	TCONS_00000081	NA	2	36.9466	0
PVTT	SAMN04453163	SRR3140433	17965035	B	B2_SRR3140433.1.1	TCONS_00000086	NA	3	0.621632	0
PVTT	SAMN04453163	SRR3140434	17895982	B	B2_SRR3140434.1.1	TCONS_00000004	pSP12	2	0.952231	1
PVTT	SAMN04453163	SRR3140434	17895982	B	B2_SRR3140434.1.2	TCONS_00000007	NA	1	92.9547	0
PVTT	SAMN04453163	SRR3140435	17858694	B	B2_SRR3140435.1.2	TCONS_00000007	NA	1	92.6964	0
PVTT	SAMN04453163	SRR3140435	17858694	B	B2_SRR3140435.1.1	TCONS_00000012	SP1	2	0.886069	1
PVTT	SAMN04453163	SRR3140436	18175252	B	B2_SRR3140436.1.3	TCONS_00000007	NA	1	79.0645	0
PVTT	SAMN04453163	SRR3140436	18175252	B	B2_SRR3140436.1.2	TCONS_00000012	SP1	2	0.526933	2
PVTT	SAMN04453163	SRR3140436	18175252	B	B2_SRR3140436.1.1	TCONS_00000014	SP14	2	14.2351	2
PVTT	SAMN04453164	SRR3140437	11951335	C	C2_SRR3140437.1.1	TCONS_00000007	NA	1	100	0
PVTT	SAMN04453164	SRR3140438	11943100	C	C2_SRR3140438.1.1	TCONS_00000007	NA	1	99.9559	0
PVTT	SAMN04453164	SRR3140439	11914253	C	C2_SRR3140439.1.1	TCONS_00000007	NA	1	99.5776	0
PVTT	SAMN04453164	SRR3140440	11918385	C	C2_SRR3140440.1.2	TCONS_00000007	NA	1	79.1189	0
PVTT	SAMN04453164	SRR3140440	11918385	C	C2_SRR3140440.1.1	TCONS_00000015	SP13	2	20.8811	1
PVTT	SAMN04453164	SRR3140441	12064089	C	C2_SRR3140441.1.1	TCONS_00000007	NA	1	100	0
PVTT	SAMN04453165	SRR3140442	14351179	NA	NA	NA	NA	0	0	0
PVTT	SAMN04453165	SRR3140443	14330543	NA	NA	NA	NA	0	0	0
PVTT	SAMN04453165	SRR3140444	14269598	NA	NA	NA	NA	0	0	0
PVTT	SAMN04453165	SRR3140445	14252459	NA	NA	NA	NA	0	0	0
PVTT	SAMN04453165	SRR3140446	14471760	NA	NA	NA	NA	0	0	0
PVTT	SAMN04453166	SRR3140447	16500187	NA	NA	NA	NA	0	0	0
PVTT	SAMN04453166	SRR3140448	16371945	NA	NA	NA	NA	0	0	0
PVTT	SAMN04453166	SRR3140449	16309767	NA	NA	NA	NA	0	0	0
PVTT	SAMN04453166	SRR3140450	16276177	NA	NA	NA	NA	0	0	0
PVTT	SAMN04453166	SRR3140451	16562952	NA	NA	NA	NA	0	0	0
PVTT	SAMN04453167	SRR3140453	11520299	C	C2_SRR3140453.1.1	TCONS_00000007	NA	1	40.5018	0
PVTT	SAMN04453167	SRR3140454	11457150	C	C2_SRR3140454.1.1	TCONS_00000007	NA	1	43.9369	0
PVTT	SAMN04453167	SRR3140455	11339766	C	C2_SRR3140455.1.1	TCONS_00000007	NA	1	51.2792	0
PVTT	SAMN04453167	SRR3140456	11374728	C	C2_SRR3140456.2.1	TCONS_00000007	NA	1	37.0016	0
PVTT	SAMN04453167	SRR3140457	11414459	C	C2_SRR3140457.1.1	TCONS_00000007	NA	1	47.0599	0
PVTT	SAMN04453168	SRR3140458	15812164	NA	NA	NA	NA	0	0	0
PVTT	SAMN04453168	SRR3140459	15708879	NA	NA	NA	NA	0	0	0
PVTT	SAMN04453168	SRR3140460	15475372	NA	NA	NA	NA	0	0	0
PVTT	SAMN04453168	SRR3140461	15569842	NA	NA	NA	NA	0	0	0
PVTT	SAMN04453168	SRR3140462	15731464	NA	NA	NA	NA	0	0	0
PVTT	SAMN04453169	SRR3140463	15394614	C	C2_SRR3140463.1.6	TCONS_00000007	NA	1	38.1555	0
PVTT	SAMN04453169	SRR3140463	15394614	C	C2_SRR3140463.1.1	TCONS_00000008	SP7	3	2.2801	5
PVTT	SAMN04453169	SRR3140463	15394614	C	C2_SRR3140463.1.2	TCONS_00000012	SP1	2	5.82388	5
PVTT	SAMN04453169	SRR3140463	15394614	C	C2_SRR3140463.1.3	TCONS_00000014	SP14	2	4.82312	5
PVTT	SAMN04453169	SRR3140463	15394614	C	C2_SRR3140463.1.4	TCONS_00000015	SP13	2	1.52994	5
PVTT	SAMN04453169	SRR3140463	15394614	C	C2_SRR3140463.1.5	TCONS_00000083	NA	2	29.1946	0
PVTT	SAMN04453169	SRR3140464	15541061	C	C2_SRR3140464.2.2	TCONS_00000012	SP1	2	2.46418	3
PVTT	SAMN04453169	SRR3140464	15541061	C	C2_SRR3140464.2.1	TCONS_00000014	SP14	2	4.73427	3
PVTT	SAMN04453169	SRR3140464	15541061	C	C2_SRR3140464.2.3	TCONS_00000083	NA	2	38.9525	0
PVTT	SAMN04453169	SRR3140465	15657946	C	C2_SRR3140465.3.2	TCONS_00000012	SP1	2	2.82748	3
PVTT	SAMN04453169	SRR3140465	15657946	C	C2_SRR3140465.3.1	TCONS_00000014	SP14	2	6.90716	3
PVTT	SAMN04453169	SRR3140465	15657946	C	C2_SRR3140465.3.3	TCONS_00000083	NA	2	38.4797	0
PVTT	SAMN04453169	SRR3140466	15567340	C	C2_SRR3140466.1.1	TCONS_00000014	SP14	2	7.74515	2
PVTT	SAMN04453169	SRR3140466	15567340	C	C2_SRR3140466.1.2	TCONS_00000083	NA	2	42.8757	0
PVTT	SAMN04453169	SRR3140467	15646987	C	C2_SRR3140467.2.2	TCONS_00000012	SP1	2	4.04174	3
PVTT	SAMN04453169	SRR3140467	15646987	C	C2_SRR3140467.2.1	TCONS_00000014	SP14	2	4.66645	3
PVTT	SAMN04453169	SRR3140467	15646987	C	C2_SRR3140467.2.3	TCONS_00000083	NA	2	50.1733	0
PVTT	SAMN04453170	SRR3140468	15024900	C	C2_SRR3140468.1.4	TCONS_00000007	NA	1	45.1837	0
PVTT	SAMN04453170	SRR3140468	15024900	C	C2_SRR3140468.1.1	TCONS_00000008	SP7	3	0.106478	3
PVTT	SAMN04453170	SRR3140468	15024900	C	C2_SRR3140468.1.2	TCONS_00000014	SP14	2	0.741841	3
PVTT	SAMN04453170	SRR3140468	15024900	C	C2_SRR3140468.1.3	TCONS_00000015	SP13	2	0.383218	3
PVTT	SAMN04453170	SRR3140469	14947143	C	C2_SRR3140469.1.3	TCONS_00000007	NA	1	47.3262	0
PVTT	SAMN04453170	SRR3140469	14947143	C	C2_SRR3140469.1.2	TCONS_00000012	SP1	2	0.254701	2
PVTT	SAMN04453170	SRR3140469	14947143	C	C2_SRR3140469.1.1	TCONS_00000014	SP14	2	0.390185	2
PVTT	SAMN04453170	SRR3140470	14825321	C	C2_SRR3140470.1.3	TCONS_00000007	NA	1	48.3614	0
PVTT	SAMN04453170	SRR3140470	14825321	C	C2_SRR3140470.1.1	TCONS_00000014	SP14	2	0.594534	2
PVTT	SAMN04453170	SRR3140470	14825321	C	C2_SRR3140470.1.2	TCONS_00000076	NA	2	1.42478	0
PVTT	SAMN04453170	SRR3140471	15086877	C	C2_SRR3140471.1.3	TCONS_00000007	NA	1	40.2651	0
PVTT	SAMN04453170	SRR3140471	15086877	C	C2_SRR3140471.1.2	TCONS_00000012	SP1	2	0.305816	2
PVTT	SAMN04453170	SRR3140471	15086877	C	C2_SRR3140471.1.1	TCONS_00000014	SP14	2	0.341544	2
PVTT	SAMN04453170	SRR3140472	14908512	C	C2_SRR3140472.1.5	TCONS_00000007	NA	1	42.3461	0
PVTT	SAMN04453170	SRR3140472	14908512	C	C2_SRR3140472.1.1	TCONS_00000008	SP7	3	0.0840611	4
PVTT	SAMN04453170	SRR3140472	14908512	C	C2_SRR3140472.1.4	TCONS_00000012	SP1	2	0.231807	4
PVTT	SAMN04453170	SRR3140472	14908512	C	C2_SRR3140472.1.3	TCONS_00000014	SP14	2	0.371729	4
PVTT	SAMN04453170	SRR3140472	14908512	C	C2_SRR3140472.1.2	TCONS_00000015	SP13	2	0.602501	4
PVTT	SAMN04453171	SRR3140473	13660329	B	B2_SRR3140473.2.2	TCONS_00000006	NA	2	7.75529	0
PVTT	SAMN04453171	SRR3140473	13660329	B	B2_SRR3140473.2.3	TCONS_00000007	NA	1	60.0435	0
PVTT	SAMN04453171	SRR3140473	13660329	B	B2_SRR3140473.2.1	TCONS_00000012	SP1	2	1.641	2
PVTT	SAMN04453171	SRR3140474	13651433	B	B2_SRR3140474.1.1	TCONS_00000006	NA	2	9.03718	0
PVTT	SAMN04453171	SRR3140474	13651433	B	B2_SRR3140474.1.2	TCONS_00000007	NA	1	70.0117	0
PVTT	SAMN04453171	SRR3140475	13481328	B	B2_SRR3140475.1.2	TCONS_00000007	NA	1	70.931	0
PVTT	SAMN04453171	SRR3140475	13481328	B	B2_SRR3140475.1.1	TCONS_00000010	NA	3	6.19595	0
PVTT	SAMN04453171	SRR3140476	13882212	B	B2_SRR3140476.1.2	TCONS_00000006	NA	2	7.96069	0
PVTT	SAMN04453171	SRR3140476	13882212	B	B2_SRR3140476.1.3	TCONS_00000007	NA	1	69.9496	0
PVTT	SAMN04453171	SRR3140476	13882212	B	B2_SRR3140476.1.1	TCONS_00000014	SP14	2	2.24008	2
PVTT	SAMN04453171	SRR3140477	13549817	B	B2_SRR3140477.1.1	TCONS_00000006	NA	2	6.35573	0
PVTT	SAMN04453171	SRR3140477	13549817	B	B2_SRR3140477.1.2	TCONS_00000007	NA	1	73.6898	0
PVTT	SAMN04453172	SRR3140478	19322228	NA	NA	NA	NA	0	0	0
PVTT	SAMN04453172	SRR3140479	19187813	NA	NA	NA	NA	0	0	0
PVTT	SAMN04453172	SRR3140480	18933924	NA	NA	NA	NA	0	0	0
PVTT	SAMN04453172	SRR3140481	19149362	NA	NA	NA	NA	0	0	0
PVTT	SAMN04453172	SRR3140482	19167830	NA	NA	NA	NA	0	0	0
PVTT	SAMN04453173	SRR3140483	16712531	C	C2_SRR3140483.1.1	TCONS_00000007	NA	1	41.885	0
PVTT	SAMN04453173	SRR3140484	16597882	C	C2_SRR3140484.1.1	TCONS_00000007	NA	1	50.5508	0
PVTT	SAMN04453173	SRR3140485	16388506	C	C2_SRR3140485.2.1	TCONS_00000007	NA	1	43.3612	0
PVTT	SAMN04453173	SRR3140486	16556703	C	C2_SRR3140486.2.1	TCONS_00000007	NA	1	39.6733	0
PVTT	SAMN04453173	SRR3140487	16586617	C	C2_SRR3140487.1.1	TCONS_00000007	NA	1	46.0598	0
PVTT	SAMN04453174	SRR3140488	21285043	C	C2_SRR3140488.1.2	TCONS_00000007	NA	1	99.3205	0
PVTT	SAMN04453174	SRR3140488	21285043	C	C2_SRR3140488.1.1	TCONS_00000014	SP14	2	0.679542	1
PVTT	SAMN04453174	SRR3140489	21403988	C	C2_SRR3140489.1.1	TCONS_00000007	NA	1	99.3526	0
PVTT	SAMN04453174	SRR3140490	21721719	C	C2_SRR3140490.1.2	TCONS_00000007	NA	1	99.3507	0
PVTT	SAMN04453174	SRR3140490	21721719	C	C2_SRR3140490.1.1	TCONS_00000014	SP14	2	0.649279	1
PVTT	SAMN04453174	SRR3140491	21412211	C	C2_SRR3140491.1.1	TCONS_00000007	NA	1	99.6814	0
PVTT	SAMN04453175	SRR3140492	24661853	B	B2_SRR3140492.1.1	TCONS_00000007	NA	1	100	0
PVTT	SAMN04453175	SRR3140493	24432192	B	B2_SRR3140493.1.1	TCONS_00000007	NA	1	98.7901	0
PVTT	SAMN04453175	SRR3140494	24876262	B	B2_SRR3140494.1.1	TCONS_00000007	NA	1	99.6101	0
PVTT	SAMN04453175	SRR3140495	23849121	B	B2_SRR3140495.1.1	TCONS_00000007	NA	1	98.8502	0
PVTT	SAMN04453176	SRR3140496	13882679	C	C2_SRR3140496.1.1	TCONS_00000012	SP1	2	0.618493	2
PVTT	SAMN04453176	SRR3140496	13882679	C	C2_SRR3140496.1.2	TCONS_00000076	NA	2	97.0987	0
PVTT	SAMN04453176	SRR3140497	14098858	C	C2_SRR3140497.1.1	TCONS_00000014	SP14	2	1.06926	2
PVTT	SAMN04453176	SRR3140497	14098858	C	C2_SRR3140497.1.2	TCONS_00000076	NA	2	96.5494	0
PVTT	SAMN04453176	SRR3140498	14235976	C	C2_SRR3140498.1.1	TCONS_00000014	SP14	2	0.380239	2
PVTT	SAMN04453176	SRR3140498	14235976	C	C2_SRR3140498.1.2	TCONS_00000076	NA	2	96.6423	0
PVTT	SAMN04453176	SRR3140499	14846658	C	C2_SRR3140499.1.2	TCONS_00000012	SP1	2	0.574416	3
PVTT	SAMN04453176	SRR3140499	14846658	C	C2_SRR3140499.1.1	TCONS_00000014	SP14	2	0.91368	3
PVTT	SAMN04453176	SRR3140499	14846658	C	C2_SRR3140499.1.3	TCONS_00000076	NA	2	96.2848	0
PVTT	SAMN04453177	SRR3140500	17187390	B	B2_SRR3140500.2.1	TCONS_00000007	NA	1	56.9496	0
PVTT	SAMN04453177	SRR3140501	17161864	B	B2_SRR3140501.1.1	TCONS_00000007	NA	1	68.8136	0
PVTT	SAMN04453177	SRR3140502	17410929	B	B2_SRR3140502.2.1	TCONS_00000007	NA	1	45.8598	0
PVTT	SAMN04453177	SRR3140503	17536291	B	B2_SRR3140503.2.1	TCONS_00000007	NA	1	42.2366	0
PVTT	SAMN04453178	SRR3140504	118190136	C	C2_SRR3140504.2.2	TCONS_00000007	NA	1	70.6847	0
PVTT	SAMN04453178	SRR3140504	118190136	C	C2_SRR3140504.2.1	TCONS_00000014	SP14	2	3.92112	1
PVTT	SAMN04453179	SRR3140505	15050651	C	C2_SRR3140505.1.2	TCONS_00000007	NA	1	96.3392	0
PVTT	SAMN04453179	SRR3140505	15050651	C	C2_SRR3140505.1.1	TCONS_00000014	SP14	2	0.226816	1
PVTT	SAMN04453179	SRR3140506	15089741	C	C2_SRR3140506.1.2	TCONS_00000007	NA	1	96.5512	0
PVTT	SAMN04453179	SRR3140506	15089741	C	C2_SRR3140506.1.1	TCONS_00000014	SP14	2	0.371994	1
PVTT	SAMN04453179	SRR3140507	14958862	C	C2_SRR3140507.1.2	TCONS_00000004	pSP12	2	0.68758	2
PVTT	SAMN04453179	SRR3140507	14958862	C	C2_SRR3140507.1.3	TCONS_00000007	NA	1	95.9603	0
PVTT	SAMN04453179	SRR3140507	14958862	C	C2_SRR3140507.1.1	TCONS_00000014	SP14	2	0.218472	2
PVTT	SAMN04453179	SRR3140508	15309807	C	C2_SRR3140508.1.2	TCONS_00000007	NA	1	96.4901	0
PVTT	SAMN04453179	SRR3140508	15309807	C	C2_SRR3140508.1.1	TCONS_00000014	SP14	2	0.195906	1
PVTT	SAMN04453179	SRR3140509	14989454	C	C2_SRR3140509.1.2	TCONS_00000007	NA	1	96.6579	0
PVTT	SAMN04453179	SRR3140509	14989454	C	C2_SRR3140509.1.1	TCONS_00000014	SP14	2	0.289561	1
PVTT	SAMN04453180	SRR3140510	14872892	C	C2_SRR3140510.1.5	TCONS_00000007	NA	1	48.6216	0
PVTT	SAMN04453180	SRR3140510	14872892	C	C2_SRR3140510.1.1	TCONS_00000008	SP7	3	0.437516	4
PVTT	SAMN04453180	SRR3140510	14872892	C	C2_SRR3140510.1.3	TCONS_00000012	SP1	2	1.08848	4
PVTT	SAMN04453180	SRR3140510	14872892	C	C2_SRR3140510.1.4	TCONS_00000014	SP14	2	0.406103	4
PVTT	SAMN04453180	SRR3140510	14872892	C	C2_SRR3140510.1.2	TCONS_00000015	SP13	2	20.8753	4
PVTT	SAMN04453180	SRR3140511	15079373	C	C2_SRR3140511.1.3	TCONS_00000007	NA	1	85.2286	0
PVTT	SAMN04453180	SRR3140511	15079373	C	C2_SRR3140511.1.2	TCONS_00000012	SP1	2	2.20361	2
PVTT	SAMN04453180	SRR3140511	15079373	C	C2_SRR3140511.1.1	TCONS_00000015	SP13	2	12.5678	2
PVTT	SAMN04453180	SRR3140512	15243701	C	C2_SRR3140512.1.3	TCONS_00000007	NA	1	79.4251	0
PVTT	SAMN04453180	SRR3140512	15243701	C	C2_SRR3140512.1.1	TCONS_00000012	SP1	2	2.38125	2
PVTT	SAMN04453180	SRR3140512	15243701	C	C2_SRR3140512.1.2	TCONS_00000014	SP14	2	1.11427	2
PVTT	SAMN04453180	SRR3140514	15086222	C	C2_SRR3140514.1.5	TCONS_00000007	NA	1	57.6471	0
PVTT	SAMN04453180	SRR3140514	15086222	C	C2_SRR3140514.1.1	TCONS_00000008	SP7	3	0.240326	4
PVTT	SAMN04453180	SRR3140514	15086222	C	C2_SRR3140514.1.3	TCONS_00000012	SP1	2	1.27455	4
PVTT	SAMN04453180	SRR3140514	15086222	C	C2_SRR3140514.1.4	TCONS_00000014	SP14	2	0.566754	4
PVTT	SAMN04453180	SRR3140514	15086222	C	C2_SRR3140514.1.2	TCONS_00000015	SP13	2	11.8523	4
PVTT	SAMN04453180	SRR3140515	15239588	C	C2_SRR3140515.1.3	TCONS_00000007	NA	1	92.6569	0
PVTT	SAMN04453180	SRR3140515	15239588	C	C2_SRR3140515.1.2	TCONS_00000012	SP1	2	1.35179	2
PVTT	SAMN04453180	SRR3140515	15239588	C	C2_SRR3140515.1.1	TCONS_00000015	SP13	2	5.60574	2
PVTT	SAMN04453181	SRR3140516	18746764	C	C2_SRR3140516.1.4	TCONS_00000007	NA	1	38.7926	0
PVTT	SAMN04453181	SRR3140516	18746764	C	C2_SRR3140516.1.1	TCONS_00000008	SP7	3	1.55715	3
PVTT	SAMN04453181	SRR3140516	18746764	C	C2_SRR3140516.1.3	TCONS_00000014	SP14	2	1.67435	3
PVTT	SAMN04453181	SRR3140516	18746764	C	C2_SRR3140516.1.2	TCONS_00000015	SP13	2	4.48693	3
PVTT	SAMN04453181	SRR3140517	18952048	C	C2_SRR3140517.1.1	TCONS_00000007	NA	1	46.6592	0
PVTT	SAMN04453181	SRR3140518	19096652	C	C2_SRR3140518.1.1	TCONS_00000007	NA	1	53.644	0
PVTT	SAMN04453181	SRR3140519	19023410	C	C2_SRR3140519.1.3	TCONS_00000007	NA	1	49.0306	0
PVTT	SAMN04453181	SRR3140519	19023410	C	C2_SRR3140519.1.2	TCONS_00000012	SP1	2	1.78548	2
PVTT	SAMN04453181	SRR3140519	19023410	C	C2_SRR3140519.1.1	TCONS_00000015	SP13	2	5.11135	2
PVTT	SAMN04453181	SRR3140520	19089602	C	C2_SRR3140520.1.4	TCONS_00000007	NA	1	37.5681	0
PVTT	SAMN04453181	SRR3140520	19089602	C	C2_SRR3140520.1.1	TCONS_00000008	SP7	3	1.89805	3
PVTT	SAMN04453181	SRR3140520	19089602	C	C2_SRR3140520.1.3	TCONS_00000014	SP14	2	1.33407	3
PVTT	SAMN04453181	SRR3140520	19089602	C	C2_SRR3140520.1.2	TCONS_00000015	SP13	2	2.46022	3
PHH	SAMN06203971	SRR5145364	31612019	D	D3_SRR5145364.1.2	TCONS_00000007	NA	1	50.2935	0
PHH	SAMN06203971	SRR5145364	31612019	D	D3_SRR5145364.1.1	TCONS_00000012	SP1	2	46.5256	1
PHH	SAMN06203970	SRR5145365	32885627	D	D3_SRR5145365.1.1	TCONS_00000007	NA	1	100	0
PHH	SAMN06203969	SRR5145366	34683351	D	D3_SRR5145366.1.1	TCONS_00000012	SP1	2	42.8013	1
PHH	SAMN06203968	SRR5145367	34873597	D	D3_SRR5145367.1.3	TCONS_00000002	SP6	2	6.30689	4
PHH	SAMN06203968	SRR5145367	34873597	D	D3_SRR5145367.1.5	TCONS_00000007	NA	1	66.564	0
PHH	SAMN06203968	SRR5145367	34873597	D	D3_SRR5145367.1.1	TCONS_00000012	SP1	2	12.6301	4
PHH	SAMN06203968	SRR5145367	34873597	D	D3_SRR5145367.1.2	TCONS_00000013	SP9	2	8.99258	4
PHH	SAMN06203968	SRR5145367	34873597	D	D3_SRR5145367.1.4	TCONS_00000014	SP14	2	5.5065	4
PHH	SAMN06203967	SRR5145368	33393240	D	D3_SRR5145368.1.1	TCONS_00000002	SP6	2	3.04253	5
PHH	SAMN06203967	SRR5145368	33393240	D	D3_SRR5145368.1.5	TCONS_00000004	pSP12	2	2.0694	5
PHH	SAMN06203967	SRR5145368	33393240	D	D3_SRR5145368.1.6	TCONS_00000007	NA	1	87.4177	0
PHH	SAMN06203967	SRR5145368	33393240	D	D3_SRR5145368.1.3	TCONS_00000012	SP1	2	2.4875	5
PHH	SAMN06203967	SRR5145368	33393240	D	D3_SRR5145368.1.4	TCONS_00000013	SP9	2	2.29736	5
PHH	SAMN06203967	SRR5145368	33393240	D	D3_SRR5145368.1.2	TCONS_00000014	SP14	2	2.64426	5
PHH	SAMN06203966	SRR5145369	31473105	D	D3_SRR5145369.1.7	TCONS_00000002	SP6	2	2.41816	9
PHH	SAMN06203966	SRR5145369	31473105	D	D3_SRR5145369.1.5	TCONS_00000003	SP11	2	2.77308	9
PHH	SAMN06203966	SRR5145369	31473105	D	D3_SRR5145369.1.9	TCONS_00000004	pSP12	2	2.68797	9
PHH	SAMN06203966	SRR5145369	31473105	D	D3_SRR5145369.1.10	TCONS_00000007	NA	1	77.8851	0
PHH	SAMN06203966	SRR5145369	31473105	D	D3_SRR5145369.1.1	TCONS_00000008	SP7	3	0.746756	9
PHH	SAMN06203966	SRR5145369	31473105	D	D3_SRR5145369.1.3	TCONS_00000012	SP1	2	4.94857	9
PHH	SAMN06203966	SRR5145369	31473105	D	D3_SRR5145369.1.8	TCONS_00000013	SP9	2	2.34443	9
PHH	SAMN06203966	SRR5145369	31473105	D	D3_SRR5145369.1.6	TCONS_00000014	SP14	2	2.77029	9
PHH	SAMN06203966	SRR5145369	31473105	D	D3_SRR5145369.1.4	TCONS_00000015	SP13	2	3.28173	9
PHH	SAMN06203966	SRR5145369	31473105	D	D3_SRR5145369.1.2	TCONS_00000047	pSP10	3	0.0629117	9
PHH	SAMN06204023	SRR5145370	33240080	D	D3_SRR5145370.1.6	TCONS_00000002	SP6	2	2.86828	11
PHH	SAMN06204023	SRR5145370	33240080	D	D3_SRR5145370.1.8	TCONS_00000003	SP11	2	2.26221	11
PHH	SAMN06204023	SRR5145370	33240080	D	D3_SRR5145370.1.10	TCONS_00000004	pSP12	2	2.55801	11
PHH	SAMN06204023	SRR5145370	33240080	D	D3_SRR5145370.1.12	TCONS_00000007	NA	1	78.2855	0
PHH	SAMN06204023	SRR5145370	33240080	D	D3_SRR5145370.1.2	TCONS_00000008	SP7	3	0.663642	11
PHH	SAMN06204023	SRR5145370	33240080	D	D3_SRR5145370.1.1	TCONS_00000009	SP18	3	0.951184	11
PHH	SAMN06204023	SRR5145370	33240080	D	D3_SRR5145370.1.4	TCONS_00000012	SP1	2	4.00663	11
PHH	SAMN06204023	SRR5145370	33240080	D	D3_SRR5145370.1.7	TCONS_00000013	SP9	2	2.60154	11
PHH	SAMN06204023	SRR5145370	33240080	D	D3_SRR5145370.1.9	TCONS_00000014	SP14	2	1.72394	11
PHH	SAMN06204023	SRR5145370	33240080	D	D3_SRR5145370.1.5	TCONS_00000015	SP13	2	3.84407	11
PHH	SAMN06204023	SRR5145370	33240080	D	D3_SRR5145370.1.3	TCONS_00000047	pSP10	3	0.0376489	11
PHH	SAMN06204023	SRR5145370	33240080	D	D3_SRR5145370.1.11	TCONS_00000069	NA	2	0.157805	0
PHH	SAMN06204022	SRR5145371	30328915	D	D3_SRR5145371.1.11	TCONS_00000002	SP6	2	3.06225	15
PHH	SAMN06204022	SRR5145371	30328915	D	D3_SRR5145371.1.13	TCONS_00000003	SP11	2	2.4628	15
PHH	SAMN06204022	SRR5145371	30328915	D	D3_SRR5145371.1.15	TCONS_00000004	pSP12	2	2.22861	15
PHH	SAMN06204022	SRR5145371	30328915	D	D3_SRR5145371.1.16	TCONS_00000007	NA	1	77.4075	0
PHH	SAMN06204022	SRR5145371	30328915	D	D3_SRR5145371.1.3	TCONS_00000008	SP7	3	0.589323	15
PHH	SAMN06204022	SRR5145371	30328915	D	D3_SRR5145371.1.2	TCONS_00000009	SP18	3	0.835258	15
PHH	SAMN06204022	SRR5145371	30328915	D	D3_SRR5145371.1.10	TCONS_00000012	SP1	2	3.93959	15
PHH	SAMN06204022	SRR5145371	30328915	D	D3_SRR5145371.1.12	TCONS_00000013	SP9	2	2.616	15
PHH	SAMN06204022	SRR5145371	30328915	D	D3_SRR5145371.1.14	TCONS_00000014	SP14	2	1.96387	15
PHH	SAMN06204022	SRR5145371	30328915	D	D3_SRR5145371.1.9	TCONS_00000015	SP13	2	4.33076	15
PHH	SAMN06204022	SRR5145371	30328915	D	D3_SRR5145371.1.4	TCONS_00000047	pSP10	3	0.0322392	15
PHH	SAMN06204022	SRR5145371	30328915	D	D3_SRR5145371.1.1	TCONS_00000062	81196_ccs	4	0.0232904	15
PHH	SAMN06204022	SRR5145371	30328915	D	D3_SRR5145371.1.7	TCONS_00000064	125795_ccs	3	0.0187753	15
PHH	SAMN06204022	SRR5145371	30328915	D	D3_SRR5145371.1.6	TCONS_00000065	93050_ccs	3	0.0228647	15
PHH	SAMN06204022	SRR5145371	30328915	D	D3_SRR5145371.1.5	TCONS_00000066	27415_ccs	3	0.0229335	15
PHH	SAMN06204022	SRR5145371	30328915	D	D3_SRR5145371.1.8	TCONS_00000082	NA	3	0.210652	0
PHH	SAMN06204021	SRR5145372	34098156	D	D3_SRR5145372.1.6	TCONS_00000002	SP6	2	2.85444	10
PHH	SAMN06204021	SRR5145372	34098156	D	D3_SRR5145372.1.8	TCONS_00000003	SP11	2	1.7537	10
PHH	SAMN06204021	SRR5145372	34098156	D	D3_SRR5145372.1.10	TCONS_00000004	pSP12	2	1.72143	10
PHH	SAMN06204021	SRR5145372	34098156	D	D3_SRR5145372.1.11	TCONS_00000007	NA	1	80.965	0
PHH	SAMN06204021	SRR5145372	34098156	D	D3_SRR5145372.1.2	TCONS_00000008	SP7	3	0.552434	10
PHH	SAMN06204021	SRR5145372	34098156	D	D3_SRR5145372.1.1	TCONS_00000009	SP18	3	0.821128	10
PHH	SAMN06204021	SRR5145372	34098156	D	D3_SRR5145372.1.4	TCONS_00000012	SP1	2	4.06225	10
PHH	SAMN06204021	SRR5145372	34098156	D	D3_SRR5145372.1.7	TCONS_00000013	SP9	2	2.08251	10
PHH	SAMN06204021	SRR5145372	34098156	D	D3_SRR5145372.1.9	TCONS_00000014	SP14	2	1.71798	10
PHH	SAMN06204021	SRR5145372	34098156	D	D3_SRR5145372.1.5	TCONS_00000015	SP13	2	3.13853	10
PHH	SAMN06204021	SRR5145372	34098156	D	D3_SRR5145372.1.3	TCONS_00000047	pSP10	3	0.0387535	10
PHH	SAMN06204011	SRR5145387	35440769	D	D3_SRR5145387.1.1	TCONS_00000012	SP1	2	63.9055	1
PHH	SAMN06204010	SRR5145388	34173145	D	D3_SRR5145388.1.1	TCONS_00000002	SP6	2	15.4145	1
PHH	SAMN06204010	SRR5145388	34173145	D	D3_SRR5145388.1.2	TCONS_00000007	NA	1	75.7012	0
PHH	SAMN06204009	SRR5145389	33069829	D	D3_SRR5145389.1.2	TCONS_00000007	NA	1	52.2288	0
PHH	SAMN06204009	SRR5145389	33069829	D	D3_SRR5145389.1.1	TCONS_00000012	SP1	2	47.7712	1
PHH	SAMN06204008	SRR5145390	35335563	D	D3_SRR5145390.1.10	TCONS_00000002	SP6	2	3.27532	15
PHH	SAMN06204008	SRR5145390	35335563	D	D3_SRR5145390.1.11	TCONS_00000003	SP11	2	2.03362	15
PHH	SAMN06204008	SRR5145390	35335563	D	D3_SRR5145390.1.14	TCONS_00000004	pSP12	2	2.63037	15
PHH	SAMN06204008	SRR5145390	35335563	D	D3_SRR5145390.1.16	TCONS_00000007	NA	1	79.1501	0
PHH	SAMN06204008	SRR5145390	35335563	D	D3_SRR5145390.1.3	TCONS_00000008	SP7	3	0.685271	15
PHH	SAMN06204008	SRR5145390	35335563	D	D3_SRR5145390.1.2	TCONS_00000009	SP18	3	0.829701	15
PHH	SAMN06204008	SRR5145390	35335563	D	D3_SRR5145390.1.8	TCONS_00000012	SP1	2	4.09055	15
PHH	SAMN06204008	SRR5145390	35335563	D	D3_SRR5145390.1.12	TCONS_00000013	SP9	2	1.9248	15
PHH	SAMN06204008	SRR5145390	35335563	D	D3_SRR5145390.1.13	TCONS_00000014	SP14	2	1.55746	15
PHH	SAMN06204008	SRR5145390	35335563	D	D3_SRR5145390.1.9	TCONS_00000015	SP13	2	3.48275	15
PHH	SAMN06204008	SRR5145390	35335563	D	D3_SRR5145390.1.4	TCONS_00000047	pSP10	3	0.034008	15
PHH	SAMN06204008	SRR5145390	35335563	D	D3_SRR5145390.1.1	TCONS_00000062	81196_ccs	4	0.0253345	15
PHH	SAMN06204008	SRR5145390	35335563	D	D3_SRR5145390.1.7	TCONS_00000064	125795_ccs	3	0.0210229	15
PHH	SAMN06204008	SRR5145390	35335563	D	D3_SRR5145390.1.6	TCONS_00000065	93050_ccs	3	0.0240376	15
PHH	SAMN06204008	SRR5145390	35335563	D	D3_SRR5145390.1.5	TCONS_00000066	27415_ccs	3	0.0240611	15
PHH	SAMN06204008	SRR5145390	35335563	D	D3_SRR5145390.1.15	TCONS_00000069	NA	2	0.143559	0
PHH	SAMN06204007	SRR5145391	33666262	D	D3_SRR5145391.1.3	TCONS_00000002	SP6	2	2.38472	5
PHH	SAMN06204007	SRR5145391	33666262	D	D3_SRR5145391.1.5	TCONS_00000004	pSP12	2	2.34962	5
PHH	SAMN06204007	SRR5145391	33666262	D	D3_SRR5145391.1.6	TCONS_00000007	NA	1	86.2698	0
PHH	SAMN06204007	SRR5145391	33666262	D	D3_SRR5145391.1.1	TCONS_00000012	SP1	2	3.4531	5
PHH	SAMN06204007	SRR5145391	33666262	D	D3_SRR5145391.1.4	TCONS_00000013	SP9	2	2.05876	5
PHH	SAMN06204007	SRR5145391	33666262	D	D3_SRR5145391.1.2	TCONS_00000014	SP14	2	3.42327	5
PHH	SAMN06204006	SRR5145392	32473865	D	D3_SRR5145392.1.5	TCONS_00000001	pSP9	3	0.0621219	16
PHH	SAMN06204006	SRR5145392	32473865	D	D3_SRR5145392.1.12	TCONS_00000002	SP6	2	2.78924	16
PHH	SAMN06204006	SRR5145392	32473865	D	D3_SRR5145392.1.14	TCONS_00000003	SP11	2	2.12079	16
PHH	SAMN06204006	SRR5145392	32473865	D	D3_SRR5145392.1.16	TCONS_00000004	pSP12	2	3.09291	16
PHH	SAMN06204006	SRR5145392	32473865	D	D3_SRR5145392.1.17	TCONS_00000007	NA	1	76.5781	0
PHH	SAMN06204006	SRR5145392	32473865	D	D3_SRR5145392.1.3	TCONS_00000008	SP7	3	0.727905	16
PHH	SAMN06204006	SRR5145392	32473865	D	D3_SRR5145392.1.2	TCONS_00000009	SP18	3	0.945206	16
PHH	SAMN06204006	SRR5145392	32473865	D	D3_SRR5145392.1.10	TCONS_00000012	SP1	2	4.76871	16
PHH	SAMN06204006	SRR5145392	32473865	D	D3_SRR5145392.1.15	TCONS_00000013	SP9	2	2.06782	16
PHH	SAMN06204006	SRR5145392	32473865	D	D3_SRR5145392.1.13	TCONS_00000014	SP14	2	2.59952	16
PHH	SAMN06204006	SRR5145392	32473865	D	D3_SRR5145392.1.11	TCONS_00000015	SP13	2	3.35806	16
PHH	SAMN06204006	SRR5145392	32473865	D	D3_SRR5145392.1.4	TCONS_00000047	pSP10	3	0.0665539	16
PHH	SAMN06204006	SRR5145392	32473865	D	D3_SRR5145392.1.1	TCONS_00000062	81196_ccs	4	0.0409774	16
PHH	SAMN06204006	SRR5145392	32473865	D	D3_SRR5145392.1.8	TCONS_00000064	125795_ccs	3	0.0328132	16
PHH	SAMN06204006	SRR5145392	32473865	D	D3_SRR5145392.1.6	TCONS_00000065	93050_ccs	3	0.0384403	16
PHH	SAMN06204006	SRR5145392	32473865	D	D3_SRR5145392.1.7	TCONS_00000066	27415_ccs	3	0.0384095	16
PHH	SAMN06204006	SRR5145392	32473865	D	D3_SRR5145392.1.9	TCONS_00000096	NA	3	0.254323	0
PHH	SAMN06204005	SRR5145393	33968021	D	D3_SRR5145393.1.3	TCONS_00000001	pSP9	3	0.0272091	10
PHH	SAMN06204005	SRR5145393	33968021	D	D3_SRR5145393.1.6	TCONS_00000002	SP6	2	3.86166	10
PHH	SAMN06204005	SRR5145393	33968021	D	D3_SRR5145393.1.8	TCONS_00000003	SP11	2	2.5401	10
PHH	SAMN06204005	SRR5145393	33968021	D	D3_SRR5145393.1.10	TCONS_00000004	pSP12	2	1.88919	10
PHH	SAMN06204005	SRR5145393	33968021	D	D3_SRR5145393.1.11	TCONS_00000007	NA	1	74.0508	0
PHH	SAMN06204005	SRR5145393	33968021	D	D3_SRR5145393.1.2	TCONS_00000008	SP7	3	0.991661	10
PHH	SAMN06204005	SRR5145393	33968021	D	D3_SRR5145393.1.1	TCONS_00000009	SP18	3	1.19214	10
PHH	SAMN06204005	SRR5145393	33968021	D	D3_SRR5145393.1.4	TCONS_00000012	SP1	2	5.45359	10
PHH	SAMN06204005	SRR5145393	33968021	D	D3_SRR5145393.1.7	TCONS_00000013	SP9	2	2.96767	10
PHH	SAMN06204005	SRR5145393	33968021	D	D3_SRR5145393.1.9	TCONS_00000014	SP14	2	1.7962	10
PHH	SAMN06204005	SRR5145393	33968021	D	D3_SRR5145393.1.5	TCONS_00000015	SP13	2	4.78398	10
PHH	SAMN06204004	SRR5145394	33442388	D	D3_SRR5145394.1.9	TCONS_00000002	SP6	2	3.52633	16
PHH	SAMN06204004	SRR5145394	33442388	D	D3_SRR5145394.1.12	TCONS_00000003	SP11	2	2.17278	16
PHH	SAMN06204004	SRR5145394	33442388	D	D3_SRR5145394.1.14	TCONS_00000004	pSP12	2	2.58159	16
PHH	SAMN06204004	SRR5145394	33442388	D	D3_SRR5145394.1.17	TCONS_00000007	NA	1	77.8275	0
PHH	SAMN06204004	SRR5145394	33442388	D	D3_SRR5145394.1.3	TCONS_00000008	SP7	3	0.753926	16
PHH	SAMN06204004	SRR5145394	33442388	D	D3_SRR5145394.1.2	TCONS_00000009	SP18	3	0.947706	16
PHH	SAMN06204004	SRR5145394	33442388	D	D3_SRR5145394.1.8	TCONS_00000012	SP1	2	4.07121	16
PHH	SAMN06204004	SRR5145394	33442388	D	D3_SRR5145394.1.11	TCONS_00000013	SP9	2	2.20575	16
PHH	SAMN06204004	SRR5145394	33442388	D	D3_SRR5145394.1.13	TCONS_00000014	SP14	2	1.89987	16
PHH	SAMN06204004	SRR5145394	33442388	D	D3_SRR5145394.1.10	TCONS_00000015	SP13	2	3.43096	16
PHH	SAMN06204004	SRR5145394	33442388	D	D3_SRR5145394.1.4	TCONS_00000047	pSP10	3	0.028417	16
PHH	SAMN06204004	SRR5145394	33442388	D	D3_SRR5145394.1.1	TCONS_00000062	81196_ccs	4	0.0286974	16
PHH	SAMN06204004	SRR5145394	33442388	D	D3_SRR5145394.1.6	TCONS_00000064	125795_ccs	3	0.0236258	16
PHH	SAMN06204004	SRR5145394	33442388	D	D3_SRR5145394.1.7	TCONS_00000065	93050_ccs	3	0.021311	16
PHH	SAMN06204004	SRR5145394	33442388	D	D3_SRR5145394.1.5	TCONS_00000066	27415_ccs	3	0.0254453	16
PHH	SAMN06204004	SRR5145394	33442388	D	D3_SRR5145394.1.15	TCONS_00000069	NA	2	0.211745	0
PHH	SAMN06204004	SRR5145394	33442388	D	D3_SRR5145394.1.16	TCONS_00000095	NA	2	0.0901132	0
PHH	SAMN06204003	SRR5145395	31564144	D	D3_SRR5145395.1.11	TCONS_00000002	SP6	2	3.12487	15
PHH	SAMN06204003	SRR5145395	31564144	D	D3_SRR5145395.1.12	TCONS_00000003	SP11	2	1.9511	15
PHH	SAMN06204003	SRR5145395	31564144	D	D3_SRR5145395.1.15	TCONS_00000004	pSP12	2	2.23725	15
PHH	SAMN06204003	SRR5145395	31564144	D	D3_SRR5145395.1.16	TCONS_00000007	NA	1	79.9293	0
PHH	SAMN06204003	SRR5145395	31564144	D	D3_SRR5145395.1.3	TCONS_00000008	SP7	3	0.57565	15
PHH	SAMN06204003	SRR5145395	31564144	D	D3_SRR5145395.1.2	TCONS_00000009	SP18	3	0.84441	15
PHH	SAMN06204003	SRR5145395	31564144	D	D3_SRR5145395.1.9	TCONS_00000012	SP1	2	3.87624	15
PHH	SAMN06204003	SRR5145395	31564144	D	D3_SRR5145395.1.14	TCONS_00000013	SP9	2	1.61103	15
PHH	SAMN06204003	SRR5145395	31564144	D	D3_SRR5145395.1.13	TCONS_00000014	SP14	2	1.79203	15
PHH	SAMN06204003	SRR5145395	31564144	D	D3_SRR5145395.1.10	TCONS_00000015	SP13	2	3.53961	15
PHH	SAMN06204003	SRR5145395	31564144	D	D3_SRR5145395.1.4	TCONS_00000047	pSP10	3	0.0337569	15
PHH	SAMN06204003	SRR5145395	31564144	D	D3_SRR5145395.1.1	TCONS_00000062	81196_ccs	4	0.0202204	15
PHH	SAMN06204003	SRR5145395	31564144	D	D3_SRR5145395.1.7	TCONS_00000064	125795_ccs	3	0.0173508	15
PHH	SAMN06204003	SRR5145395	31564144	D	D3_SRR5145395.1.6	TCONS_00000065	93050_ccs	3	0.0196306	15
PHH	SAMN06204003	SRR5145395	31564144	D	D3_SRR5145395.1.5	TCONS_00000066	27415_ccs	3	0.0196997	15
PHH	SAMN06204003	SRR5145395	31564144	D	D3_SRR5145395.1.8	TCONS_00000097	NA	3	0.134737	0
PHH	SAMN06204002	SRR5145396	32051285	D	D3_SRR5145396.1.4	TCONS_00000001	pSP9	3	0.0310891	12
PHH	SAMN06204002	SRR5145396	32051285	D	D3_SRR5145396.1.8	TCONS_00000002	SP6	2	2.67237	12
PHH	SAMN06204002	SRR5145396	32051285	D	D3_SRR5145396.1.11	TCONS_00000003	SP11	2	1.73522	12
PHH	SAMN06204002	SRR5145396	32051285	D	D3_SRR5145396.1.12	TCONS_00000004	pSP12	2	2.23941	12
PHH	SAMN06204002	SRR5145396	32051285	D	D3_SRR5145396.1.13	TCONS_00000007	NA	1	80.9731	0
PHH	SAMN06204002	SRR5145396	32051285	D	D3_SRR5145396.1.2	TCONS_00000008	SP7	3	0.523027	12
PHH	SAMN06204002	SRR5145396	32051285	D	D3_SRR5145396.1.1	TCONS_00000009	SP18	3	0.764408	12
PHH	SAMN06204002	SRR5145396	32051285	D	D3_SRR5145396.1.6	TCONS_00000012	SP1	2	3.60612	12
PHH	SAMN06204002	SRR5145396	32051285	D	D3_SRR5145396.1.9	TCONS_00000013	SP9	2	2.02337	12
PHH	SAMN06204002	SRR5145396	32051285	D	D3_SRR5145396.1.10	TCONS_00000014	SP14	2	1.75051	12
PHH	SAMN06204002	SRR5145396	32051285	D	D3_SRR5145396.1.7	TCONS_00000015	SP13	2	3.22006	12
PHH	SAMN06204002	SRR5145396	32051285	D	D3_SRR5145396.1.3	TCONS_00000047	pSP10	3	0.0311811	12
PHH	SAMN06204002	SRR5145396	32051285	D	D3_SRR5145396.1.5	TCONS_00000098	NA	3	0.308009	0
PHH	SAMN06203979	SRR5145413	36689096	D	D3_SRR5145413.1.3	TCONS_00000001	pSP9	3	0.0389137	11
PHH	SAMN06203979	SRR5145413	36689096	D	D3_SRR5145413.1.6	TCONS_00000002	SP6	2	2.83255	11
PHH	SAMN06203979	SRR5145413	36689096	D	D3_SRR5145413.1.8	TCONS_00000003	SP11	2	1.9871	11
PHH	SAMN06203979	SRR5145413	36689096	D	D3_SRR5145413.1.10	TCONS_00000004	pSP12	2	2.85465	11
PHH	SAMN06203979	SRR5145413	36689096	D	D3_SRR5145413.1.12	TCONS_00000007	NA	1	79.2446	0
PHH	SAMN06203979	SRR5145413	36689096	D	D3_SRR5145413.1.2	TCONS_00000008	SP7	3	0.613507	11
PHH	SAMN06203979	SRR5145413	36689096	D	D3_SRR5145413.1.1	TCONS_00000009	SP18	3	0.750104	11
PHH	SAMN06203979	SRR5145413	36689096	D	D3_SRR5145413.1.4	TCONS_00000012	SP1	2	4.06814	11
PHH	SAMN06203979	SRR5145413	36689096	D	D3_SRR5145413.1.7	TCONS_00000013	SP9	2	2.28789	11
PHH	SAMN06203979	SRR5145413	36689096	D	D3_SRR5145413.1.9	TCONS_00000014	SP14	2	1.64581	11
PHH	SAMN06203979	SRR5145413	36689096	D	D3_SRR5145413.1.5	TCONS_00000015	SP13	2	3.34736	11
PHH	SAMN06203979	SRR5145413	36689096	D	D3_SRR5145413.1.11	TCONS_00000095	NA	2	0.201259	0
PHH	SAMN06203977	SRR5145415	37367256	D	D3_SRR5145415.1.3	TCONS_00000001	pSP9	3	0.0322604	12
PHH	SAMN06203977	SRR5145415	37367256	D	D3_SRR5145415.1.8	TCONS_00000002	SP6	2	3.06889	12
PHH	SAMN06203977	SRR5145415	37367256	D	D3_SRR5145415.1.10	TCONS_00000003	SP11	2	2.24506	12
PHH	SAMN06203977	SRR5145415	37367256	D	D3_SRR5145415.1.12	TCONS_00000004	pSP12	2	2.6174	12
PHH	SAMN06203977	SRR5145415	37367256	D	D3_SRR5145415.1.13	TCONS_00000007	NA	1	78.8767	0
PHH	SAMN06203977	SRR5145415	37367256	D	D3_SRR5145415.1.2	TCONS_00000008	SP7	3	0.539209	12
PHH	SAMN06203977	SRR5145415	37367256	D	D3_SRR5145415.1.1	TCONS_00000009	SP18	3	0.837533	12
PHH	SAMN06203977	SRR5145415	37367256	D	D3_SRR5145415.1.6	TCONS_00000012	SP1	2	3.91095	12
PHH	SAMN06203977	SRR5145415	37367256	D	D3_SRR5145415.1.9	TCONS_00000013	SP9	2	2.48075	12
PHH	SAMN06203977	SRR5145415	37367256	D	D3_SRR5145415.1.11	TCONS_00000014	SP14	2	1.86193	12
PHH	SAMN06203977	SRR5145415	37367256	D	D3_SRR5145415.1.7	TCONS_00000015	SP13	2	3.26249	12
PHH	SAMN06203977	SRR5145415	37367256	D	D3_SRR5145415.1.4	TCONS_00000047	pSP10	3	0.0322424	12
PHH	SAMN06203977	SRR5145415	37367256	D	D3_SRR5145415.1.5	TCONS_00000097	NA	3	0.109884	0
PHH	SAMN06203974	SRR5145418	34434933	D	D3_SRR5145418.1.2	TCONS_00000002	SP6	2	20.6653	2
PHH	SAMN06203974	SRR5145418	34434933	D	D3_SRR5145418.1.3	TCONS_00000007	NA	1	52.7686	0
PHH	SAMN06203974	SRR5145418	34434933	D	D3_SRR5145418.1.1	TCONS_00000012	SP1	2	26.5662	2
Tumor	SAMN06311476	SRR5237615	44869007	C	C2_SRR5237615.1.2	TCONS_00000002	SP6	2	0.422648	3
Tumor	SAMN06311476	SRR5237615	44869007	C	C2_SRR5237615.1.4	TCONS_00000007	NA	1	48.7834	0
Tumor	SAMN06311476	SRR5237615	44869007	C	C2_SRR5237615.1.1	TCONS_00000012	SP1	2	2.51658	3
Tumor	SAMN06311476	SRR5237615	44869007	C	C2_SRR5237615.1.3	TCONS_00000013	SP9	2	0.296355	3
Tissue	SAMN06311475	SRR5237616	41946333	C	C2_SRR5237616.1.8	TCONS_00000002	SP6	2	0.602636	9
Tissue	SAMN06311475	SRR5237616	41946333	C	C2_SRR5237616.1.10	TCONS_00000007	NA	1	30.819	0
Tissue	SAMN06311475	SRR5237616	41946333	C	C2_SRR5237616.1.2	TCONS_00000008	SP7	3	0.439257	9
Tissue	SAMN06311475	SRR5237616	41946333	C	C2_SRR5237616.1.4	TCONS_00000012	SP1	2	10.3844	9
Tissue	SAMN06311475	SRR5237616	41946333	C	C2_SRR5237616.1.6	TCONS_00000013	SP9	2	0.933482	9
Tissue	SAMN06311475	SRR5237616	41946333	C	C2_SRR5237616.1.7	TCONS_00000014	SP14	2	0.718025	9
Tissue	SAMN06311475	SRR5237616	41946333	C	C2_SRR5237616.1.5	TCONS_00000015	SP13	2	1.93789	9
Tissue	SAMN06311475	SRR5237616	41946333	C	C2_SRR5237616.1.1	TCONS_00000016	pSP8	4	0.0207644	9
Tissue	SAMN06311475	SRR5237616	41946333	C	C2_SRR5237616.1.3	TCONS_00000017	pSP11	3	0.0464702	9
Tissue	SAMN06311475	SRR5237616	41946333	C	C2_SRR5237616.1.9	TCONS_00000087	NA	2	5.93925	0
Tumor	SAMN06311474	SRR5237617	48613898	NA	NA	NA	NA	0	0	0
Tissue	SAMN06311473	SRR5237618	40874245	NA	NA	NA	NA	0	0	0
Tumor	SAMN06311472	SRR5237619	43122684	C	C2_SRR5237619.1.1	TCONS_00000007	NA	1	49.2879	0
Tissue	SAMN06311471	SRR5237620	42814671	C	C2_SRR5237620.1.2	TCONS_00000007	NA	1	47.7129	0
Tissue	SAMN06311471	SRR5237620	42814671	C	C2_SRR5237620.1.1	TCONS_00000014	SP14	2	0.210519	1
Tumor	SAMN06311477	SRR5237621	41210962	B	B2_SRR5237621.1.3	TCONS_00000007	NA	1	43.6801	0
Tumor	SAMN06311477	SRR5237621	41210962	B	B2_SRR5237621.1.2	TCONS_00000012	SP1	2	1.50447	2
Tumor	SAMN06311477	SRR5237621	41210962	B	B2_SRR5237621.1.1	TCONS_00000015	SP13	2	6.27039	2
Tissue	SAMN06311478	SRR5237622	39725237	B	B2_SRR5237622.1.3	TCONS_00000004	pSP12	2	0.621076	3
Tissue	SAMN06311478	SRR5237622	39725237	B	B2_SRR5237622.1.4	TCONS_00000007	NA	1	43.6892	0
Tissue	SAMN06311478	SRR5237622	39725237	B	B2_SRR5237622.1.1	TCONS_00000014	SP14	2	0.194829	3
Tissue	SAMN06311478	SRR5237622	39725237	B	B2_SRR5237622.1.2	TCONS_00000088	NA	2	4.22147	0
Tumor	SAMN06311479	SRR5237623	50695705	NA	NA	NA	NA	0	0	0
Tissue	SAMN06311480	SRR5237624	53977554	B	B2_SRR5237624.1.2	TCONS_00000004	pSP12	2	1.34508	2
Tissue	SAMN06311480	SRR5237624	53977554	B	B2_SRR5237624.1.3	TCONS_00000007	NA	1	48.8662	0
Tissue	SAMN06311480	SRR5237624	53977554	B	B2_SRR5237624.1.1	TCONS_00000014	SP14	2	0.0662238	2
Tumor	SAMN06311481	SRR5237625	36340018	NA	NA	NA	NA	0	0	0
Tissue	SAMN06311483	SRR5237626	36156589	C	C2_SRR5237626.1.2	TCONS_00000004	pSP12	2	0.225678	2
Tissue	SAMN06311483	SRR5237626	36156589	C	C2_SRR5237626.1.3	TCONS_00000007	NA	1	48.8265	0
Tissue	SAMN06311483	SRR5237626	36156589	C	C2_SRR5237626.1.1	TCONS_00000014	SP14	2	0.0940999	2
Tumor	SAMN06311482	SRR5237627	38958876	C	C2_SRR5237627.1.9	TCONS_00000007	NA	1	29.897	0
Tumor	SAMN06311482	SRR5237627	38958876	C	C2_SRR5237627.1.1	TCONS_00000008	SP7	3	0.114894	8
Tumor	SAMN06311482	SRR5237627	38958876	C	C2_SRR5237627.1.2	TCONS_00000009	SP18	3	0.0612732	8
Tumor	SAMN06311482	SRR5237627	38958876	C	C2_SRR5237627.1.6	TCONS_00000012	SP1	2	0.141351	8
Tumor	SAMN06311482	SRR5237627	38958876	C	C2_SRR5237627.1.7	TCONS_00000014	SP14	2	0.0634697	8
Tumor	SAMN06311482	SRR5237627	38958876	C	C2_SRR5237627.1.5	TCONS_00000015	SP13	2	9.4527	8
Tumor	SAMN06311482	SRR5237627	38958876	C	C2_SRR5237627.1.8	TCONS_00000081	NA	2	7.37491	0
Tumor	SAMN06311482	SRR5237627	38958876	C	C2_SRR5237627.1.3	TCONS_00000084	NA	3	1.60306	0
Tumor	SAMN06311482	SRR5237627	38958876	C	C2_SRR5237627.1.4	TCONS_00000089	NA	3	1.44934	0
Tissue	SAMN06311485	SRR5237628	37263952	C	C2_SRR5237628.1.1	TCONS_00000004	pSP12	2	0.132285	1
Tissue	SAMN06311485	SRR5237628	37263952	C	C2_SRR5237628.1.2	TCONS_00000007	NA	1	40.7339	0
Tumor	SAMN06311484	SRR5237629	37144282	C	C2_SRR5237629.1.6	TCONS_00000007	NA	1	29.59	0
Tumor	SAMN06311484	SRR5237629	37144282	C	C2_SRR5237629.1.1	TCONS_00000008	SP7	3	0.0569444	5
Tumor	SAMN06311484	SRR5237629	37144282	C	C2_SRR5237629.1.3	TCONS_00000012	SP1	2	0.310445	5
Tumor	SAMN06311484	SRR5237629	37144282	C	C2_SRR5237629.1.4	TCONS_00000014	SP14	2	0.0460012	5
Tumor	SAMN06311484	SRR5237629	37144282	C	C2_SRR5237629.1.2	TCONS_00000015	SP13	2	4.71367	5
Tumor	SAMN06311484	SRR5237629	37144282	C	C2_SRR5237629.1.5	TCONS_00000076	NA	2	6.1525	0
Tissue	SAMN06311470	SRR5237630	37904524	C	C2_SRR5237630.1.10	TCONS_00000007	NA	1	34.5502	0
Tissue	SAMN06311470	SRR5237630	37904524	C	C2_SRR5237630.1.2	TCONS_00000008	SP7	3	0.373132	9
Tissue	SAMN06311470	SRR5237630	37904524	C	C2_SRR5237630.1.3	TCONS_00000009	SP18	3	0.207084	9
Tissue	SAMN06311470	SRR5237630	37904524	C	C2_SRR5237630.1.6	TCONS_00000012	SP1	2	1.91633	9
Tissue	SAMN06311470	SRR5237630	37904524	C	C2_SRR5237630.1.8	TCONS_00000013	SP9	2	0.268709	9
Tissue	SAMN06311470	SRR5237630	37904524	C	C2_SRR5237630.1.7	TCONS_00000014	SP14	2	1.25229	9
Tissue	SAMN06311470	SRR5237630	37904524	C	C2_SRR5237630.1.5	TCONS_00000015	SP13	2	2.16531	9
Tissue	SAMN06311470	SRR5237630	37904524	C	C2_SRR5237630.1.1	TCONS_00000016	pSP8	4	0.0260813	9
Tissue	SAMN06311470	SRR5237630	37904524	C	C2_SRR5237630.1.4	TCONS_00000017	pSP11	3	0.025216	9
Tissue	SAMN06311470	SRR5237630	37904524	C	C2_SRR5237630.1.9	TCONS_00000042	NA	2	10.7669	0
Tumor	SAMN06311469	SRR5237631	38712050	A	A2_SRR5237631.1.1	TCONS_00000007	NA	1	47.2328	0
Tissue	SAMN06311468	SRR5237632	42943370	A	A2_SRR5237632.1.2	TCONS_00000007	NA	1	41.9529	0
Tissue	SAMN06311468	SRR5237632	42943370	A	A2_SRR5237632.1.1	TCONS_00000014	SP14	2	0.411771	1
Tumor	SAMN06311509	SRR5237633	47429062	B	B2_SRR5237633.1.1	TCONS_00000090	NA	1	53.2337	0
Tissue	SAMN06311501	SRR5237634	15310598	NA	NA	NA	NA	0	0	0
Tumor	SAMN06311507	SRR5237635	47912186	C	C2_SRR5237635.2.2	TCONS_00000004	pSP12	2	0.153048	2
Tumor	SAMN06311507	SRR5237635	47912186	C	C2_SRR5237635.2.3	TCONS_00000007	NA	1	41.2349	0
Tumor	SAMN06311507	SRR5237635	47912186	C	C2_SRR5237635.2.1	TCONS_00000014	SP14	2	0.628009	2
Tissue	SAMN06311508	SRR5237636	33249024	C	C2_SRR5237636.1.3	TCONS_00000007	NA	1	48.4411	0
Tissue	SAMN06311508	SRR5237636	33249024	C	C2_SRR5237636.1.1	TCONS_00000012	SP1	2	0.899817	2
Tissue	SAMN06311508	SRR5237636	33249024	C	C2_SRR5237636.1.2	TCONS_00000014	SP14	2	0.344095	2
Tumor	SAMN06311496	SRR5237637	47391475	B	B2_SRR5237637.1.2	TCONS_00000007	NA	1	50.3195	0
Tumor	SAMN06311496	SRR5237637	47391475	B	B2_SRR5237637.1.1	TCONS_00000014	SP14	2	0.0776411	1
Tissue	SAMN06311498	SRR5237638	43210179	B	B2_SRR5237638.1.2	TCONS_00000007	NA	1	50.1662	0
Tissue	SAMN06311498	SRR5237638	43210179	B	B2_SRR5237638.1.1	TCONS_00000014	SP14	2	0.146658	1
Tumor	SAMN06311497	SRR5237639	36771948	C	C2_SRR5237639.1.8	TCONS_00000002	SP6	2	0.448376	9
Tumor	SAMN06311497	SRR5237639	36771948	C	C2_SRR5237639.1.9	TCONS_00000004	pSP12	2	3.44839	9
Tumor	SAMN06311497	SRR5237639	36771948	C	C2_SRR5237639.1.10	TCONS_00000007	NA	1	25.1351	0
Tumor	SAMN06311497	SRR5237639	36771948	C	C2_SRR5237639.1.2	TCONS_00000008	SP7	3	0.703431	9
Tumor	SAMN06311497	SRR5237639	36771948	C	C2_SRR5237639.1.3	TCONS_00000009	SP18	3	0.589554	9
Tumor	SAMN06311497	SRR5237639	36771948	C	C2_SRR5237639.1.6	TCONS_00000012	SP1	2	2.17624	9
Tumor	SAMN06311497	SRR5237639	36771948	C	C2_SRR5237639.1.7	TCONS_00000014	SP14	2	0.937359	9
Tumor	SAMN06311497	SRR5237639	36771948	C	C2_SRR5237639.1.5	TCONS_00000015	SP13	2	14.1807	9
Tumor	SAMN06311497	SRR5237639	36771948	C	C2_SRR5237639.1.1	TCONS_00000016	pSP8	4	0.390978	9
Tumor	SAMN06311497	SRR5237639	36771948	C	C2_SRR5237639.1.4	TCONS_00000091	NA	3	3.15953	0
Tissue	SAMN06311499	SRR5237640	34947758	C	C2_SRR5237640.1.6	TCONS_00000002	SP6	2	0.633369	7
Tissue	SAMN06311499	SRR5237640	34947758	C	C2_SRR5237640.1.8	TCONS_00000007	NA	1	42.021	0
Tissue	SAMN06311499	SRR5237640	34947758	C	C2_SRR5237640.1.2	TCONS_00000008	SP7	3	0.357798	7
Tissue	SAMN06311499	SRR5237640	34947758	C	C2_SRR5237640.1.1	TCONS_00000009	SP18	3	0.485723	7
Tissue	SAMN06311499	SRR5237640	34947758	C	C2_SRR5237640.1.4	TCONS_00000012	SP1	2	2.89473	7
Tissue	SAMN06311499	SRR5237640	34947758	C	C2_SRR5237640.1.5	TCONS_00000014	SP14	2	0.705583	7
Tissue	SAMN06311499	SRR5237640	34947758	C	C2_SRR5237640.1.3	TCONS_00000015	SP13	2	3.5274	7
Tissue	SAMN06311499	SRR5237640	34947758	C	C2_SRR5237640.1.7	TCONS_00000069	NA	2	0.761421	0
Tumor	SAMN06311500	SRR5237641	37136141	B	B2_SRR5237641.1.2	TCONS_00000004	pSP12	2	0.764903	2
Tumor	SAMN06311500	SRR5237641	37136141	B	B2_SRR5237641.1.3	TCONS_00000007	NA	1	50.106	0
Tumor	SAMN06311500	SRR5237641	37136141	B	B2_SRR5237641.1.1	TCONS_00000014	SP14	2	0.089201	2
Tissue	SAMN06311495	SRR5237642	36832109	B	B2_SRR5237642.1.2	TCONS_00000004	pSP12	2	0.303309	2
Tissue	SAMN06311495	SRR5237642	36832109	B	B2_SRR5237642.1.3	TCONS_00000007	NA	1	48.4093	0
Tissue	SAMN06311495	SRR5237642	36832109	B	B2_SRR5237642.1.1	TCONS_00000014	SP14	2	0.238164	2
Tumor	SAMN06311494	SRR5237643	36673352	B	B2_SRR5237643.1.2	TCONS_00000004	pSP12	2	0.752236	2
Tumor	SAMN06311494	SRR5237643	36673352	B	B2_SRR5237643.1.3	TCONS_00000007	NA	1	50.554	0
Tumor	SAMN06311494	SRR5237643	36673352	B	B2_SRR5237643.1.1	TCONS_00000014	SP14	2	0.0662237	2
Tissue	SAMN06311493	SRR5237644	36122754	B	B2_SRR5237644.1.1	TCONS_00000007	NA	1	43.4809	0
Tumor	SAMN06311492	SRR5237645	53978911	C	C2_SRR5237645.1.1	TCONS_00000007	NA	1	41.0873	0
Tissue	SAMN06311491	SRR5237646	49293323	NA	NA	NA	NA	0	0	0
Tumor	SAMN06311490	SRR5237647	40399626	C	C2_SRR5237647.1.1	TCONS_00000007	NA	1	37.6839	0
Tissue	SAMN06311489	SRR5237648	42319253	C	C2_SRR5237648.2.1	TCONS_00000007	NA	1	37.8722	0
Tumor	SAMN06311488	SRR5237649	49546808	C	C2_SRR5237649.1.1	TCONS_00000002	SP6	2	0.243672	3
Tumor	SAMN06311488	SRR5237649	49546808	C	C2_SRR5237649.1.2	TCONS_00000003	SP11	2	0.208267	3
Tumor	SAMN06311488	SRR5237649	49546808	C	C2_SRR5237649.1.4	TCONS_00000007	NA	1	49.5291	0
Tumor	SAMN06311488	SRR5237649	49546808	C	C2_SRR5237649.1.3	TCONS_00000012	SP1	2	0.0648316	3
Tissue	SAMN06311487	SRR5237650	35814775	C	C2_SRR5237650.1.7	TCONS_00000004	pSP12	2	0.55896	7
Tissue	SAMN06311487	SRR5237650	35814775	C	C2_SRR5237650.1.8	TCONS_00000007	NA	1	34.4165	0
Tissue	SAMN06311487	SRR5237650	35814775	C	C2_SRR5237650.1.1	TCONS_00000008	SP7	3	0.11914	7
Tissue	SAMN06311487	SRR5237650	35814775	C	C2_SRR5237650.1.5	TCONS_00000012	SP1	2	0.376689	7
Tissue	SAMN06311487	SRR5237650	35814775	C	C2_SRR5237650.1.6	TCONS_00000013	SP9	2	0.31681	7
Tissue	SAMN06311487	SRR5237650	35814775	C	C2_SRR5237650.1.4	TCONS_00000014	SP14	2	0.539925	7
Tissue	SAMN06311487	SRR5237650	35814775	C	C2_SRR5237650.1.3	TCONS_00000015	SP13	2	13.9024	7
Tissue	SAMN06311487	SRR5237650	35814775	C	C2_SRR5237650.1.2	TCONS_00000092	NA	3	0.475232	0
Tumor	SAMN06311486	SRR5237651	49507397	B	B2_SRR5237651.1.2	TCONS_00000004	pSP12	2	0.593515	2
Tumor	SAMN06311486	SRR5237651	49507397	B	B2_SRR5237651.1.3	TCONS_00000007	NA	1	40.3535	0
Tumor	SAMN06311486	SRR5237651	49507397	B	B2_SRR5237651.1.1	TCONS_00000014	SP14	2	0.162152	2
Tissue	SAMN06311506	SRR5237652	38026436	B	B2_SRR5237652.1.2	TCONS_00000004	pSP12	2	0.698709	2
Tissue	SAMN06311506	SRR5237652	38026436	B	B2_SRR5237652.1.3	TCONS_00000007	NA	1	45.3157	0
Tissue	SAMN06311506	SRR5237652	38026436	B	B2_SRR5237652.1.1	TCONS_00000014	SP14	2	0.137678	2
Tumor	SAMN06311505	SRR5237653	53306770	C	C2_SRR5237653.1.4	TCONS_00000007	NA	1	46.4262	0
Tumor	SAMN06311505	SRR5237653	53306770	C	C2_SRR5237653.1.1	TCONS_00000008	SP7	3	0.0686272	3
Tumor	SAMN06311505	SRR5237653	53306770	C	C2_SRR5237653.1.3	TCONS_00000014	SP14	2	0.155005	3
Tumor	SAMN06311505	SRR5237653	53306770	C	C2_SRR5237653.1.2	TCONS_00000015	SP13	2	0.255069	3
Tissue	SAMN06311502	SRR5237654	46380848	C	C2_SRR5237654.1.3	TCONS_00000001	pSP9	3	0.0724311	9
Tissue	SAMN06311502	SRR5237654	46380848	C	C2_SRR5237654.1.10	TCONS_00000007	NA	1	39.7486	0
Tissue	SAMN06311502	SRR5237654	46380848	C	C2_SRR5237654.1.2	TCONS_00000008	SP7	3	0.132803	9
Tissue	SAMN06311502	SRR5237654	46380848	C	C2_SRR5237654.1.7	TCONS_00000012	SP1	2	0.15227	9
Tissue	SAMN06311502	SRR5237654	46380848	C	C2_SRR5237654.1.8	TCONS_00000013	SP9	2	0.100421	9
Tissue	SAMN06311502	SRR5237654	46380848	C	C2_SRR5237654.1.6	TCONS_00000014	SP14	2	0.227807	9
Tissue	SAMN06311502	SRR5237654	46380848	C	C2_SRR5237654.1.5	TCONS_00000015	SP13	2	8.9245	9
Tissue	SAMN06311502	SRR5237654	46380848	C	C2_SRR5237654.1.1	TCONS_00000016	pSP8	4	0.0610756	9
Tissue	SAMN06311502	SRR5237654	46380848	C	C2_SRR5237654.1.4	TCONS_00000017	pSP11	3	0.0722164	9
Tissue	SAMN06311502	SRR5237654	46380848	C	C2_SRR5237654.1.9	TCONS_00000070	NA	2	0.679449	0
Tumor	SAMN06311504	SRR5237655	40279223	NA	NA	NA	NA	0	0	0
Tissue	SAMN06311503	SRR5237656	43991880	B	B2_SRR5237656.1.2	TCONS_00000004	pSP12	2	0.66545	2
Tissue	SAMN06311503	SRR5237656	43991880	B	B2_SRR5237656.1.3	TCONS_00000007	NA	1	48.8721	0
Tissue	SAMN06311503	SRR5237656	43991880	B	B2_SRR5237656.1.1	TCONS_00000014	SP14	2	0.433282	2
HepaRG	SAMN07270771	SRR5749402	37867936	NA	NA	NA	NA	0	0	0
HepaRG	SAMN07270770	SRR5749403	41785689	NA	NA	NA	NA	0	0	0
HepaRG	SAMN07270800	SRR5749404	44009124	NA	NA	NA	NA	0	0	0
HepaRG	SAMN07270799	SRR5749405	33914933	NA	NA	NA	NA	0	0	0
PHH	SAMN07581441	SRR5992871	31901027	D	D3_SRR5992871.1.3	TCONS_00000001	pSP9	3	0.0384668	10
PHH	SAMN07581441	SRR5992871	31901027	D	D3_SRR5992871.1.6	TCONS_00000002	SP6	2	1.9072	10
PHH	SAMN07581441	SRR5992871	31901027	D	D3_SRR5992871.1.7	TCONS_00000003	SP11	2	1.39949	10
PHH	SAMN07581441	SRR5992871	31901027	D	D3_SRR5992871.1.10	TCONS_00000004	pSP12	2	1.71078	10
PHH	SAMN07581441	SRR5992871	31901027	D	D3_SRR5992871.1.11	TCONS_00000007	NA	1	86.0894	0
PHH	SAMN07581441	SRR5992871	31901027	D	D3_SRR5992871.1.2	TCONS_00000008	SP7	3	0.512525	10
PHH	SAMN07581441	SRR5992871	31901027	D	D3_SRR5992871.1.1	TCONS_00000009	SP18	3	0.62609	10
PHH	SAMN07581441	SRR5992871	31901027	D	D3_SRR5992871.1.5	TCONS_00000012	SP1	2	2.56457	10
PHH	SAMN07581441	SRR5992871	31901027	D	D3_SRR5992871.1.8	TCONS_00000013	SP9	2	1.24836	10
PHH	SAMN07581441	SRR5992871	31901027	D	D3_SRR5992871.1.9	TCONS_00000014	SP14	2	1.12235	10
PHH	SAMN07581441	SRR5992871	31901027	D	D3_SRR5992871.1.4	TCONS_00000015	SP13	2	2.65888	10
PHH	SAMN07581440	SRR5992872	32610212	D	D3_SRR5992872.1.5	TCONS_00000001	pSP9	3	0.0312026	15
PHH	SAMN07581440	SRR5992872	32610212	D	D3_SRR5992872.1.11	TCONS_00000002	SP6	2	1.6815	15
PHH	SAMN07581440	SRR5992872	32610212	D	D3_SRR5992872.1.12	TCONS_00000003	SP11	2	1.36321	15
PHH	SAMN07581440	SRR5992872	32610212	D	D3_SRR5992872.1.15	TCONS_00000004	pSP12	2	1.52203	15
PHH	SAMN07581440	SRR5992872	32610212	D	D3_SRR5992872.1.16	TCONS_00000007	NA	1	86.0847	0
PHH	SAMN07581440	SRR5992872	32610212	D	D3_SRR5992872.1.3	TCONS_00000008	SP7	3	0.490383	15
PHH	SAMN07581440	SRR5992872	32610212	D	D3_SRR5992872.1.2	TCONS_00000009	SP18	3	0.683441	15
PHH	SAMN07581440	SRR5992872	32610212	D	D3_SRR5992872.1.10	TCONS_00000012	SP1	2	2.70047	15
PHH	SAMN07581440	SRR5992872	32610212	D	D3_SRR5992872.1.13	TCONS_00000013	SP9	2	1.3333	15
PHH	SAMN07581440	SRR5992872	32610212	D	D3_SRR5992872.1.14	TCONS_00000014	SP14	2	1.06926	15
PHH	SAMN07581440	SRR5992872	32610212	D	D3_SRR5992872.1.9	TCONS_00000015	SP13	2	2.80819	15
PHH	SAMN07581440	SRR5992872	32610212	D	D3_SRR5992872.1.4	TCONS_00000047	pSP10	3	0.0334385	15
PHH	SAMN07581440	SRR5992872	32610212	D	D3_SRR5992872.1.1	TCONS_00000062	81196_ccs	4	0.0185129	15
PHH	SAMN07581440	SRR5992872	32610212	D	D3_SRR5992872.1.8	TCONS_00000064	125795_ccs	3	0.014645	15
PHH	SAMN07581440	SRR5992872	32610212	D	D3_SRR5992872.1.7	TCONS_00000065	93050_ccs	3	0.018166	15
PHH	SAMN07581440	SRR5992872	32610212	D	D3_SRR5992872.1.6	TCONS_00000066	27415_ccs	3	0.0182628	15
PHH	SAMN07581439	SRR5992873	34405414	D	D3_SRR5992873.1.10	TCONS_00000002	SP6	2	1.85248	15
PHH	SAMN07581439	SRR5992873	34405414	D	D3_SRR5992873.1.12	TCONS_00000003	SP11	2	1.37905	15
PHH	SAMN07581439	SRR5992873	34405414	D	D3_SRR5992873.1.14	TCONS_00000004	pSP12	2	1.75363	15
PHH	SAMN07581439	SRR5992873	34405414	D	D3_SRR5992873.1.16	TCONS_00000007	NA	1	85.8314	0
PHH	SAMN07581439	SRR5992873	34405414	D	D3_SRR5992873.1.3	TCONS_00000008	SP7	3	0.425143	15
PHH	SAMN07581439	SRR5992873	34405414	D	D3_SRR5992873.1.2	TCONS_00000009	SP18	3	0.569492	15
PHH	SAMN07581439	SRR5992873	34405414	D	D3_SRR5992873.1.8	TCONS_00000012	SP1	2	2.79036	15
PHH	SAMN07581439	SRR5992873	34405414	D	D3_SRR5992873.1.11	TCONS_00000013	SP9	2	1.53782	15
PHH	SAMN07581439	SRR5992873	34405414	D	D3_SRR5992873.1.13	TCONS_00000014	SP14	2	1.15843	15
PHH	SAMN07581439	SRR5992873	34405414	D	D3_SRR5992873.1.9	TCONS_00000015	SP13	2	2.38601	15
PHH	SAMN07581439	SRR5992873	34405414	D	D3_SRR5992873.1.4	TCONS_00000047	pSP10	3	0.0260458	15
PHH	SAMN07581439	SRR5992873	34405414	D	D3_SRR5992873.1.1	TCONS_00000062	81196_ccs	4	0.0208052	15
PHH	SAMN07581439	SRR5992873	34405414	D	D3_SRR5992873.1.7	TCONS_00000064	125795_ccs	3	0.0228603	15
PHH	SAMN07581439	SRR5992873	34405414	D	D3_SRR5992873.1.6	TCONS_00000065	93050_ccs	3	0.023325	15
PHH	SAMN07581439	SRR5992873	34405414	D	D3_SRR5992873.1.5	TCONS_00000066	27415_ccs	3	0.0235301	15
PHH	SAMN07581439	SRR5992873	34405414	D	D3_SRR5992873.1.15	TCONS_00000069	NA	2	0.163697	0
PHH	SAMN07581438	SRR5992874	36525377	D	D3_SRR5992874.1.3	TCONS_00000001	pSP9	3	0.022336	10
PHH	SAMN07581438	SRR5992874	36525377	D	D3_SRR5992874.1.6	TCONS_00000002	SP6	2	2.01954	10
PHH	SAMN07581438	SRR5992874	36525377	D	D3_SRR5992874.1.8	TCONS_00000003	SP11	2	1.30655	10
PHH	SAMN07581438	SRR5992874	36525377	D	D3_SRR5992874.1.10	TCONS_00000004	pSP12	2	1.78337	10
PHH	SAMN07581438	SRR5992874	36525377	D	D3_SRR5992874.1.11	TCONS_00000007	NA	1	86.3148	0
PHH	SAMN07581438	SRR5992874	36525377	D	D3_SRR5992874.1.2	TCONS_00000008	SP7	3	0.467833	10
PHH	SAMN07581438	SRR5992874	36525377	D	D3_SRR5992874.1.1	TCONS_00000009	SP18	3	0.554378	10
PHH	SAMN07581438	SRR5992874	36525377	D	D3_SRR5992874.1.4	TCONS_00000012	SP1	2	2.68914	10
PHH	SAMN07581438	SRR5992874	36525377	D	D3_SRR5992874.1.7	TCONS_00000013	SP9	2	1.31101	10
PHH	SAMN07581438	SRR5992874	36525377	D	D3_SRR5992874.1.9	TCONS_00000014	SP14	2	1.14481	10
PHH	SAMN07581438	SRR5992874	36525377	D	D3_SRR5992874.1.5	TCONS_00000015	SP13	2	2.22915	10
PHH	SAMN07581437	SRR5992875	32355942	D	D3_SRR5992875.1.4	TCONS_00000001	pSP9	3	0.0376577	15
PHH	SAMN07581437	SRR5992875	32355942	D	D3_SRR5992875.1.10	TCONS_00000002	SP6	2	2.09444	15
PHH	SAMN07581437	SRR5992875	32355942	D	D3_SRR5992875.1.13	TCONS_00000003	SP11	2	1.00537	15
PHH	SAMN07581437	SRR5992875	32355942	D	D3_SRR5992875.1.14	TCONS_00000004	pSP12	2	2.21502	15
PHH	SAMN07581437	SRR5992875	32355942	D	D3_SRR5992875.1.16	TCONS_00000007	NA	1	85.7237	0
PHH	SAMN07581437	SRR5992875	32355942	D	D3_SRR5992875.1.3	TCONS_00000008	SP7	3	0.479407	15
PHH	SAMN07581437	SRR5992875	32355942	D	D3_SRR5992875.1.2	TCONS_00000009	SP18	3	0.641208	15
PHH	SAMN07581437	SRR5992875	32355942	D	D3_SRR5992875.1.8	TCONS_00000012	SP1	2	2.77924	15
PHH	SAMN07581437	SRR5992875	32355942	D	D3_SRR5992875.1.11	TCONS_00000013	SP9	2	1.2288	15
PHH	SAMN07581437	SRR5992875	32355942	D	D3_SRR5992875.1.12	TCONS_00000014	SP14	2	1.07746	15
PHH	SAMN07581437	SRR5992875	32355942	D	D3_SRR5992875.1.9	TCONS_00000015	SP13	2	2.35325	15
PHH	SAMN07581437	SRR5992875	32355942	D	D3_SRR5992875.1.1	TCONS_00000062	81196_ccs	4	0.042792	15
PHH	SAMN07581437	SRR5992875	32355942	D	D3_SRR5992875.1.5	TCONS_00000064	125795_ccs	3	0.0347408	15
PHH	SAMN07581437	SRR5992875	32355942	D	D3_SRR5992875.1.7	TCONS_00000065	93050_ccs	3	0.0271821	15
PHH	SAMN07581437	SRR5992875	32355942	D	D3_SRR5992875.1.6	TCONS_00000066	27415_ccs	3	0.0333775	15
PHH	SAMN07581437	SRR5992875	32355942	D	D3_SRR5992875.1.15	TCONS_00000095	NA	2	0.115094	0
PHH	SAMN07581436	SRR5992876	32812384	D	D3_SRR5992876.1.9	TCONS_00000002	SP6	2	1.68133	13
PHH	SAMN07581436	SRR5992876	32812384	D	D3_SRR5992876.1.12	TCONS_00000003	SP11	2	1.12421	13
PHH	SAMN07581436	SRR5992876	32812384	D	D3_SRR5992876.1.13	TCONS_00000004	pSP12	2	1.88287	13
PHH	SAMN07581436	SRR5992876	32812384	D	D3_SRR5992876.1.14	TCONS_00000007	NA	1	86.4852	0
PHH	SAMN07581436	SRR5992876	32812384	D	D3_SRR5992876.1.3	TCONS_00000008	SP7	3	0.516625	13
PHH	SAMN07581436	SRR5992876	32812384	D	D3_SRR5992876.1.2	TCONS_00000009	SP18	3	0.63153	13
PHH	SAMN07581436	SRR5992876	32812384	D	D3_SRR5992876.1.7	TCONS_00000012	SP1	2	2.71909	13
PHH	SAMN07581436	SRR5992876	32812384	D	D3_SRR5992876.1.10	TCONS_00000013	SP9	2	1.20384	13
PHH	SAMN07581436	SRR5992876	32812384	D	D3_SRR5992876.1.11	TCONS_00000014	SP14	2	1.14639	13
PHH	SAMN07581436	SRR5992876	32812384	D	D3_SRR5992876.1.8	TCONS_00000015	SP13	2	2.41199	13
PHH	SAMN07581436	SRR5992876	32812384	D	D3_SRR5992876.1.1	TCONS_00000062	81196_ccs	4	0.0246652	13
PHH	SAMN07581436	SRR5992876	32812384	D	D3_SRR5992876.1.6	TCONS_00000064	125795_ccs	3	0.0199113	13
PHH	SAMN07581436	SRR5992876	32812384	D	D3_SRR5992876.1.4	TCONS_00000065	93050_ccs	3	0.0241568	13
PHH	SAMN07581436	SRR5992876	32812384	D	D3_SRR5992876.1.5	TCONS_00000066	27415_ccs	3	0.0240576	13
PHH	SAMN07581435	SRR5992877	33077348	D	D3_SRR5992877.1.10	TCONS_00000002	SP6	2	1.61722	14
PHH	SAMN07581435	SRR5992877	33077348	D	D3_SRR5992877.1.11	TCONS_00000003	SP11	2	1.352	14
PHH	SAMN07581435	SRR5992877	33077348	D	D3_SRR5992877.1.14	TCONS_00000004	pSP12	2	1.8334	14
PHH	SAMN07581435	SRR5992877	33077348	D	D3_SRR5992877.1.15	TCONS_00000007	NA	1	85.6111	0
PHH	SAMN07581435	SRR5992877	33077348	D	D3_SRR5992877.1.3	TCONS_00000008	SP7	3	0.499484	14
PHH	SAMN07581435	SRR5992877	33077348	D	D3_SRR5992877.1.2	TCONS_00000009	SP18	3	0.579049	14
PHH	SAMN07581435	SRR5992877	33077348	D	D3_SRR5992877.1.9	TCONS_00000012	SP1	2	2.75976	14
PHH	SAMN07581435	SRR5992877	33077348	D	D3_SRR5992877.1.12	TCONS_00000013	SP9	2	1.09515	14
PHH	SAMN07581435	SRR5992877	33077348	D	D3_SRR5992877.1.13	TCONS_00000014	SP14	2	0.989403	14
PHH	SAMN07581435	SRR5992877	33077348	D	D3_SRR5992877.1.8	TCONS_00000015	SP13	2	3.22611	14
PHH	SAMN07581435	SRR5992877	33077348	D	D3_SRR5992877.1.1	TCONS_00000062	81196_ccs	4	0.0275845	14
PHH	SAMN07581435	SRR5992877	33077348	D	D3_SRR5992877.1.6	TCONS_00000064	125795_ccs	3	0.0217954	14
PHH	SAMN07581435	SRR5992877	33077348	D	D3_SRR5992877.1.5	TCONS_00000065	93050_ccs	3	0.026838	14
PHH	SAMN07581435	SRR5992877	33077348	D	D3_SRR5992877.1.4	TCONS_00000066	27415_ccs	3	0.0269292	14
PHH	SAMN07581435	SRR5992877	33077348	D	D3_SRR5992877.1.7	TCONS_00000096	NA	3	0.130954	0
PHH	SAMN07581434	SRR5992878	32122486	D	D3_SRR5992878.1.5	TCONS_00000002	SP6	2	2.06945	9
PHH	SAMN07581434	SRR5992878	32122486	D	D3_SRR5992878.1.6	TCONS_00000003	SP11	2	1.48896	9
PHH	SAMN07581434	SRR5992878	32122486	D	D3_SRR5992878.1.9	TCONS_00000004	pSP12	2	1.56894	9
PHH	SAMN07581434	SRR5992878	32122486	D	D3_SRR5992878.1.10	TCONS_00000007	NA	1	85.9784	0
PHH	SAMN07581434	SRR5992878	32122486	D	D3_SRR5992878.1.2	TCONS_00000008	SP7	3	0.405826	9
PHH	SAMN07581434	SRR5992878	32122486	D	D3_SRR5992878.1.1	TCONS_00000009	SP18	3	0.661489	9
PHH	SAMN07581434	SRR5992878	32122486	D	D3_SRR5992878.1.4	TCONS_00000012	SP1	2	2.54857	9
PHH	SAMN07581434	SRR5992878	32122486	D	D3_SRR5992878.1.7	TCONS_00000013	SP9	2	1.21172	9
PHH	SAMN07581434	SRR5992878	32122486	D	D3_SRR5992878.1.8	TCONS_00000014	SP14	2	1.03347	9
PHH	SAMN07581434	SRR5992878	32122486	D	D3_SRR5992878.1.3	TCONS_00000015	SP13	2	2.76572	9
PHH	SAMN07581433	SRR5992879	32486390	D	D3_SRR5992879.1.7	TCONS_00000002	SP6	2	1.56066	11
PHH	SAMN07581433	SRR5992879	32486390	D	D3_SRR5992879.1.10	TCONS_00000003	SP11	2	1.21343	11
PHH	SAMN07581433	SRR5992879	32486390	D	D3_SRR5992879.1.11	TCONS_00000004	pSP12	2	2.00434	11
PHH	SAMN07581433	SRR5992879	32486390	D	D3_SRR5992879.1.12	TCONS_00000007	NA	1	85.4735	0
PHH	SAMN07581433	SRR5992879	32486390	D	D3_SRR5992879.1.2	TCONS_00000008	SP7	3	0.384668	11
PHH	SAMN07581433	SRR5992879	32486390	D	D3_SRR5992879.1.1	TCONS_00000009	SP18	3	0.450792	11
PHH	SAMN07581433	SRR5992879	32486390	D	D3_SRR5992879.1.6	TCONS_00000012	SP1	2	2.62861	11
PHH	SAMN07581433	SRR5992879	32486390	D	D3_SRR5992879.1.8	TCONS_00000013	SP9	2	1.46473	11
PHH	SAMN07581433	SRR5992879	32486390	D	D3_SRR5992879.1.9	TCONS_00000014	SP14	2	1.23776	11
PHH	SAMN07581433	SRR5992879	32486390	D	D3_SRR5992879.1.5	TCONS_00000015	SP13	2	3.22575	11
PHH	SAMN07581433	SRR5992879	32486390	D	D3_SRR5992879.1.3	TCONS_00000047	pSP10	3	0.0468892	11
PHH	SAMN07581433	SRR5992879	32486390	D	D3_SRR5992879.1.4	TCONS_00000082	NA	3	0.17476	0
PHH	SAMN07581432	SRR5992880	30574187	D	D3_SRR5992880.1.10	TCONS_00000002	SP6	2	1.47975	15
PHH	SAMN07581432	SRR5992880	30574187	D	D3_SRR5992880.1.11	TCONS_00000003	SP11	2	1.26657	15
PHH	SAMN07581432	SRR5992880	30574187	D	D3_SRR5992880.1.14	TCONS_00000004	pSP12	2	1.7237	15
PHH	SAMN07581432	SRR5992880	30574187	D	D3_SRR5992880.1.16	TCONS_00000007	NA	1	86.612	0
PHH	SAMN07581432	SRR5992880	30574187	D	D3_SRR5992880.1.3	TCONS_00000008	SP7	3	0.433147	15
PHH	SAMN07581432	SRR5992880	30574187	D	D3_SRR5992880.1.2	TCONS_00000009	SP18	3	0.524485	15
PHH	SAMN07581432	SRR5992880	30574187	D	D3_SRR5992880.1.9	TCONS_00000012	SP1	2	2.40516	15
PHH	SAMN07581432	SRR5992880	30574187	D	D3_SRR5992880.1.13	TCONS_00000013	SP9	2	1.0423	15
PHH	SAMN07581432	SRR5992880	30574187	D	D3_SRR5992880.1.12	TCONS_00000014	SP14	2	1.25998	15
PHH	SAMN07581432	SRR5992880	30574187	D	D3_SRR5992880.1.8	TCONS_00000015	SP13	2	2.89677	15
PHH	SAMN07581432	SRR5992880	30574187	D	D3_SRR5992880.1.4	TCONS_00000047	pSP10	3	0.0467577	15
PHH	SAMN07581432	SRR5992880	30574187	D	D3_SRR5992880.1.1	TCONS_00000062	81196_ccs	4	0.0306798	15
PHH	SAMN07581432	SRR5992880	30574187	D	D3_SRR5992880.1.7	TCONS_00000064	125795_ccs	3	0.0243231	15
PHH	SAMN07581432	SRR5992880	30574187	D	D3_SRR5992880.1.6	TCONS_00000065	93050_ccs	3	0.0284729	15
PHH	SAMN07581432	SRR5992880	30574187	D	D3_SRR5992880.1.5	TCONS_00000066	27415_ccs	3	0.0285006	15
PHH	SAMN07581432	SRR5992880	30574187	D	D3_SRR5992880.1.15	TCONS_00000069	NA	2	0.141001	0
PHH	SAMN07581431	SRR5992881	33713481	D	D3_SRR5992881.1.10	TCONS_00000002	SP6	2	1.59805	14
PHH	SAMN07581431	SRR5992881	33713481	D	D3_SRR5992881.1.11	TCONS_00000003	SP11	2	1.28952	14
PHH	SAMN07581431	SRR5992881	33713481	D	D3_SRR5992881.1.14	TCONS_00000004	pSP12	2	1.54315	14
PHH	SAMN07581431	SRR5992881	33713481	D	D3_SRR5992881.1.15	TCONS_00000007	NA	1	87.6296	0
PHH	SAMN07581431	SRR5992881	33713481	D	D3_SRR5992881.1.3	TCONS_00000008	SP7	3	0.292907	14
PHH	SAMN07581431	SRR5992881	33713481	D	D3_SRR5992881.1.2	TCONS_00000009	SP18	3	0.452555	14
PHH	SAMN07581431	SRR5992881	33713481	D	D3_SRR5992881.1.9	TCONS_00000012	SP1	2	1.94735	14
PHH	SAMN07581431	SRR5992881	33713481	D	D3_SRR5992881.1.12	TCONS_00000013	SP9	2	1.27942	14
PHH	SAMN07581431	SRR5992881	33713481	D	D3_SRR5992881.1.13	TCONS_00000014	SP14	2	0.920078	14
PHH	SAMN07581431	SRR5992881	33713481	D	D3_SRR5992881.1.8	TCONS_00000015	SP13	2	2.55759	14
PHH	SAMN07581431	SRR5992881	33713481	D	D3_SRR5992881.1.1	TCONS_00000062	81196_ccs	4	0.0307846	14
PHH	SAMN07581431	SRR5992881	33713481	D	D3_SRR5992881.1.6	TCONS_00000064	125795_ccs	3	0.0236051	14
PHH	SAMN07581431	SRR5992881	33713481	D	D3_SRR5992881.1.4	TCONS_00000065	93050_ccs	3	0.0294565	14
PHH	SAMN07581431	SRR5992881	33713481	D	D3_SRR5992881.1.5	TCONS_00000066	27415_ccs	3	0.0294466	14
PHH	SAMN07581431	SRR5992881	33713481	D	D3_SRR5992881.1.7	TCONS_00000082	NA	3	0.164795	0
PHH	SAMN07581430	SRR5992882	35914030	D	D3_SRR5992882.1.5	TCONS_00000001	pSP9	3	0.0391877	16
PHH	SAMN07581430	SRR5992882	35914030	D	D3_SRR5992882.1.12	TCONS_00000002	SP6	2	1.45114	16
PHH	SAMN07581430	SRR5992882	35914030	D	D3_SRR5992882.1.14	TCONS_00000003	SP11	2	1.24994	16
PHH	SAMN07581430	SRR5992882	35914030	D	D3_SRR5992882.1.16	TCONS_00000004	pSP12	2	1.40678	16
PHH	SAMN07581430	SRR5992882	35914030	D	D3_SRR5992882.1.17	TCONS_00000007	NA	1	85.4762	0
PHH	SAMN07581430	SRR5992882	35914030	D	D3_SRR5992882.1.3	TCONS_00000008	SP7	3	0.450671	16
PHH	SAMN07581430	SRR5992882	35914030	D	D3_SRR5992882.1.2	TCONS_00000009	SP18	3	0.480936	16
PHH	SAMN07581430	SRR5992882	35914030	D	D3_SRR5992882.1.11	TCONS_00000012	SP1	2	2.32355	16
PHH	SAMN07581430	SRR5992882	35914030	D	D3_SRR5992882.1.13	TCONS_00000013	SP9	2	1.42118	16
PHH	SAMN07581430	SRR5992882	35914030	D	D3_SRR5992882.1.15	TCONS_00000014	SP14	2	1.05645	16
PHH	SAMN07581430	SRR5992882	35914030	D	D3_SRR5992882.1.10	TCONS_00000015	SP13	2	4.00844	16
PHH	SAMN07581430	SRR5992882	35914030	D	D3_SRR5992882.1.4	TCONS_00000047	pSP10	3	0.039265	16
PHH	SAMN07581430	SRR5992882	35914030	D	D3_SRR5992882.1.1	TCONS_00000062	81196_ccs	4	0.0287609	16
PHH	SAMN07581430	SRR5992882	35914030	D	D3_SRR5992882.1.8	TCONS_00000064	125795_ccs	3	0.022982	16
PHH	SAMN07581430	SRR5992882	35914030	D	D3_SRR5992882.1.7	TCONS_00000065	93050_ccs	3	0.0245414	16
PHH	SAMN07581430	SRR5992882	35914030	D	D3_SRR5992882.1.6	TCONS_00000066	27415_ccs	3	0.027638	16
PHH	SAMN07581430	SRR5992882	35914030	D	D3_SRR5992882.1.9	TCONS_00000082	NA	3	0.178694	0
PHH	SAMN07581468	SRR5992892	30900043	D	D3_SRR5992892.1.6	TCONS_00000002	SP6	2	2.09169	10
PHH	SAMN07581468	SRR5992892	30900043	D	D3_SRR5992892.1.7	TCONS_00000003	SP11	2	1.3917	10
PHH	SAMN07581468	SRR5992892	30900043	D	D3_SRR5992892.1.10	TCONS_00000004	pSP12	2	1.9141	10
PHH	SAMN07581468	SRR5992892	30900043	D	D3_SRR5992892.1.11	TCONS_00000007	NA	1	85.9162	0
PHH	SAMN07581468	SRR5992892	30900043	D	D3_SRR5992892.1.2	TCONS_00000008	SP7	3	0.587963	10
PHH	SAMN07581468	SRR5992892	30900043	D	D3_SRR5992892.1.1	TCONS_00000009	SP18	3	0.623549	10
PHH	SAMN07581468	SRR5992892	30900043	D	D3_SRR5992892.1.5	TCONS_00000012	SP1	2	2.41608	10
PHH	SAMN07581468	SRR5992892	30900043	D	D3_SRR5992892.1.9	TCONS_00000013	SP9	2	1.14624	10
PHH	SAMN07581468	SRR5992892	30900043	D	D3_SRR5992892.1.8	TCONS_00000014	SP14	2	1.27698	10
PHH	SAMN07581468	SRR5992892	30900043	D	D3_SRR5992892.1.4	TCONS_00000015	SP13	2	2.51125	10
PHH	SAMN07581468	SRR5992892	30900043	D	D3_SRR5992892.1.3	TCONS_00000047	pSP10	3	0.0338512	10
PHH	SAMN07581467	SRR5992893	30508397	D	D3_SRR5992893.1.12	TCONS_00000002	SP6	2	2.27887	17
PHH	SAMN07581467	SRR5992893	30508397	D	D3_SRR5992893.1.13	TCONS_00000003	SP11	2	1.46911	17
PHH	SAMN07581467	SRR5992893	30508397	D	D3_SRR5992893.1.16	TCONS_00000004	pSP12	2	2.23463	17
PHH	SAMN07581467	SRR5992893	30508397	D	D3_SRR5992893.1.18	TCONS_00000007	NA	1	84.5106	0
PHH	SAMN07581467	SRR5992893	30508397	D	D3_SRR5992893.1.4	TCONS_00000008	SP7	3	0.453304	17
PHH	SAMN07581467	SRR5992893	30508397	D	D3_SRR5992893.1.3	TCONS_00000009	SP18	3	0.718133	17
PHH	SAMN07581467	SRR5992893	30508397	D	D3_SRR5992893.1.11	TCONS_00000012	SP1	2	2.71087	17
PHH	SAMN07581467	SRR5992893	30508397	D	D3_SRR5992893.1.14	TCONS_00000013	SP9	2	1.42084	17
PHH	SAMN07581467	SRR5992893	30508397	D	D3_SRR5992893.1.15	TCONS_00000014	SP14	2	1.04869	17
PHH	SAMN07581467	SRR5992893	30508397	D	D3_SRR5992893.1.10	TCONS_00000015	SP13	2	2.74579	17
PHH	SAMN07581467	SRR5992893	30508397	D	D3_SRR5992893.1.1	TCONS_00000016	pSP8	4	0.0362202	17
PHH	SAMN07581467	SRR5992893	30508397	D	D3_SRR5992893.1.6	TCONS_00000017	pSP11	3	0.0317101	17
PHH	SAMN07581467	SRR5992893	30508397	D	D3_SRR5992893.1.5	TCONS_00000047	pSP10	3	0.0322474	17
PHH	SAMN07581467	SRR5992893	30508397	D	D3_SRR5992893.1.2	TCONS_00000062	81196_ccs	4	0.0217796	17
PHH	SAMN07581467	SRR5992893	30508397	D	D3_SRR5992893.1.9	TCONS_00000064	125795_ccs	3	0.0176109	17
PHH	SAMN07581467	SRR5992893	30508397	D	D3_SRR5992893.1.8	TCONS_00000065	93050_ccs	3	0.0209771	17
PHH	SAMN07581467	SRR5992893	30508397	D	D3_SRR5992893.1.7	TCONS_00000066	27415_ccs	3	0.0210832	17
PHH	SAMN07581467	SRR5992893	30508397	D	D3_SRR5992893.1.17	TCONS_00000069	NA	2	0.150779	0
PHH	SAMN07581466	SRR5992894	32516798	D	D3_SRR5992894.2.4	TCONS_00000001	pSP9	3	0.0267843	13
PHH	SAMN07581466	SRR5992894	32516798	D	D3_SRR5992894.2.7	TCONS_00000002	SP6	2	1.77617	13
PHH	SAMN07581466	SRR5992894	32516798	D	D3_SRR5992894.2.10	TCONS_00000003	SP11	2	1.35826	13
PHH	SAMN07581466	SRR5992894	32516798	D	D3_SRR5992894.2.11	TCONS_00000004	pSP12	2	2.097	13
PHH	SAMN07581466	SRR5992894	32516798	D	D3_SRR5992894.2.14	TCONS_00000007	NA	1	84.412	0
PHH	SAMN07581466	SRR5992894	32516798	D	D3_SRR5992894.2.2	TCONS_00000008	SP7	3	0.449922	13
PHH	SAMN07581466	SRR5992894	32516798	D	D3_SRR5992894.2.1	TCONS_00000009	SP18	3	0.616049	13
PHH	SAMN07581466	SRR5992894	32516798	D	D3_SRR5992894.2.5	TCONS_00000012	SP1	2	2.83766	13
PHH	SAMN07581466	SRR5992894	32516798	D	D3_SRR5992894.2.9	TCONS_00000013	SP9	2	1.37262	13
PHH	SAMN07581466	SRR5992894	32516798	D	D3_SRR5992894.2.8	TCONS_00000014	SP14	2	1.57048	13
PHH	SAMN07581466	SRR5992894	32516798	D	D3_SRR5992894.2.6	TCONS_00000015	SP13	2	2.8045	13
PHH	SAMN07581466	SRR5992894	32516798	D	D3_SRR5992894.2.3	TCONS_00000047	pSP10	3	0.0286717	13
PHH	SAMN07581466	SRR5992894	32516798	D	D3_SRR5992894.2.13	TCONS_00000069	NA	2	0.0923039	0
PHH	SAMN07581466	SRR5992894	32516798	D	D3_SRR5992894.2.12	TCONS_00000095	NA	2	0.129892	0
PHH	SAMN07581465	SRR5992895	33241956	D	D3_SRR5992895.1.4	TCONS_00000001	pSP9	3	0.0209146	11
PHH	SAMN07581465	SRR5992895	33241956	D	D3_SRR5992895.1.7	TCONS_00000002	SP6	2	2.12324	11
PHH	SAMN07581465	SRR5992895	33241956	D	D3_SRR5992895.1.9	TCONS_00000003	SP11	2	1.296	11
PHH	SAMN07581465	SRR5992895	33241956	D	D3_SRR5992895.1.11	TCONS_00000004	pSP12	2	2.44058	11
PHH	SAMN07581465	SRR5992895	33241956	D	D3_SRR5992895.1.12	TCONS_00000007	NA	1	84.5485	0
PHH	SAMN07581465	SRR5992895	33241956	D	D3_SRR5992895.1.2	TCONS_00000008	SP7	3	0.471102	11
PHH	SAMN07581465	SRR5992895	33241956	D	D3_SRR5992895.1.1	TCONS_00000009	SP18	3	0.588562	11
PHH	SAMN07581465	SRR5992895	33241956	D	D3_SRR5992895.1.5	TCONS_00000012	SP1	2	3.20168	11
PHH	SAMN07581465	SRR5992895	33241956	D	D3_SRR5992895.1.10	TCONS_00000013	SP9	2	1.2437	11
PHH	SAMN07581465	SRR5992895	33241956	D	D3_SRR5992895.1.8	TCONS_00000014	SP14	2	1.52193	11
PHH	SAMN07581465	SRR5992895	33241956	D	D3_SRR5992895.1.6	TCONS_00000015	SP13	2	2.34095	11
PHH	SAMN07581465	SRR5992895	33241956	D	D3_SRR5992895.1.3	TCONS_00000047	pSP10	3	0.0303561	11
PHH	SAMN07581464	SRR5992896	32093012	D	D3_SRR5992896.1.6	TCONS_00000002	SP6	2	2.11456	11
PHH	SAMN07581464	SRR5992896	32093012	D	D3_SRR5992896.1.7	TCONS_00000003	SP11	2	1.65173	11
PHH	SAMN07581464	SRR5992896	32093012	D	D3_SRR5992896.1.10	TCONS_00000004	pSP12	2	2.78807	11
PHH	SAMN07581464	SRR5992896	32093012	D	D3_SRR5992896.1.12	TCONS_00000007	NA	1	82.8548	0
PHH	SAMN07581464	SRR5992896	32093012	D	D3_SRR5992896.1.2	TCONS_00000008	SP7	3	0.414865	11
PHH	SAMN07581464	SRR5992896	32093012	D	D3_SRR5992896.1.1	TCONS_00000009	SP18	3	0.631054	11
PHH	SAMN07581464	SRR5992896	32093012	D	D3_SRR5992896.1.4	TCONS_00000012	SP1	2	3.28216	11
PHH	SAMN07581464	SRR5992896	32093012	D	D3_SRR5992896.1.9	TCONS_00000013	SP9	2	1.5278	11
PHH	SAMN07581464	SRR5992896	32093012	D	D3_SRR5992896.1.8	TCONS_00000014	SP14	2	1.58328	11
PHH	SAMN07581464	SRR5992896	32093012	D	D3_SRR5992896.1.5	TCONS_00000015	SP13	2	2.65873	11
PHH	SAMN07581464	SRR5992896	32093012	D	D3_SRR5992896.1.11	TCONS_00000095	NA	2	0.250546	0
PHH	SAMN07581464	SRR5992896	32093012	D	D3_SRR5992896.1.3	TCONS_00000097	NA	3	0.115953	0
PHH	SAMN07581463	SRR5992897	32830845	D	D3_SRR5992897.1.6	TCONS_00000002	SP6	2	2.46215	10
PHH	SAMN07581463	SRR5992897	32830845	D	D3_SRR5992897.1.9	TCONS_00000003	SP11	2	1.27116	10
PHH	SAMN07581463	SRR5992897	32830845	D	D3_SRR5992897.1.10	TCONS_00000004	pSP12	2	2.11573	10
PHH	SAMN07581463	SRR5992897	32830845	D	D3_SRR5992897.1.11	TCONS_00000007	NA	1	84.6388	0
PHH	SAMN07581463	SRR5992897	32830845	D	D3_SRR5992897.1.2	TCONS_00000008	SP7	3	0.340627	10
PHH	SAMN07581463	SRR5992897	32830845	D	D3_SRR5992897.1.1	TCONS_00000009	SP18	3	0.587594	10
PHH	SAMN07581463	SRR5992897	32830845	D	D3_SRR5992897.1.4	TCONS_00000012	SP1	2	2.82706	10
PHH	SAMN07581463	SRR5992897	32830845	D	D3_SRR5992897.1.8	TCONS_00000013	SP9	2	1.47118	10
PHH	SAMN07581463	SRR5992897	32830845	D	D3_SRR5992897.1.7	TCONS_00000014	SP14	2	1.54865	10
PHH	SAMN07581463	SRR5992897	32830845	D	D3_SRR5992897.1.5	TCONS_00000015	SP13	2	2.46938	10
PHH	SAMN07581463	SRR5992897	32830845	D	D3_SRR5992897.1.3	TCONS_00000098	NA	3	0.150957	0
PHH	SAMN07581462	SRR5992898	33595885	D	D3_SRR5992898.1.10	TCONS_00000002	SP6	2	2.48972	14
PHH	SAMN07581462	SRR5992898	33595885	D	D3_SRR5992898.1.11	TCONS_00000003	SP11	2	1.60457	14
PHH	SAMN07581462	SRR5992898	33595885	D	D3_SRR5992898.1.14	TCONS_00000004	pSP12	2	2.4384	14
PHH	SAMN07581462	SRR5992898	33595885	D	D3_SRR5992898.1.15	TCONS_00000007	NA	1	83.7966	0
PHH	SAMN07581462	SRR5992898	33595885	D	D3_SRR5992898.1.3	TCONS_00000008	SP7	3	0.411467	14
PHH	SAMN07581462	SRR5992898	33595885	D	D3_SRR5992898.1.2	TCONS_00000009	SP18	3	0.6047	14
PHH	SAMN07581462	SRR5992898	33595885	D	D3_SRR5992898.1.9	TCONS_00000012	SP1	2	2.6935	14
PHH	SAMN07581462	SRR5992898	33595885	D	D3_SRR5992898.1.12	TCONS_00000013	SP9	2	1.38417	14
PHH	SAMN07581462	SRR5992898	33595885	D	D3_SRR5992898.1.13	TCONS_00000014	SP14	2	1.18296	14
PHH	SAMN07581462	SRR5992898	33595885	D	D3_SRR5992898.1.8	TCONS_00000015	SP13	2	2.92207	14
PHH	SAMN07581462	SRR5992898	33595885	D	D3_SRR5992898.1.1	TCONS_00000062	81196_ccs	4	0.0264775	14
PHH	SAMN07581462	SRR5992898	33595885	D	D3_SRR5992898.1.6	TCONS_00000064	125795_ccs	3	0.0198272	14
PHH	SAMN07581462	SRR5992898	33595885	D	D3_SRR5992898.1.5	TCONS_00000065	93050_ccs	3	0.0255164	14
PHH	SAMN07581462	SRR5992898	33595885	D	D3_SRR5992898.1.4	TCONS_00000066	27415_ccs	3	0.0257401	14
PHH	SAMN07581462	SRR5992898	33595885	D	D3_SRR5992898.1.7	TCONS_00000097	NA	3	0.148582	0
PHH	SAMN07581461	SRR5992899	31714134	D	D3_SRR5992899.1.5	TCONS_00000002	SP6	2	1.94519	10
PHH	SAMN07581461	SRR5992899	31714134	D	D3_SRR5992899.1.7	TCONS_00000003	SP11	2	1.30199	10
PHH	SAMN07581461	SRR5992899	31714134	D	D3_SRR5992899.1.9	TCONS_00000004	pSP12	2	2.68127	10
PHH	SAMN07581461	SRR5992899	31714134	D	D3_SRR5992899.1.11	TCONS_00000007	NA	1	85.1415	0
PHH	SAMN07581461	SRR5992899	31714134	D	D3_SRR5992899.1.2	TCONS_00000008	SP7	3	0.415371	10
PHH	SAMN07581461	SRR5992899	31714134	D	D3_SRR5992899.1.1	TCONS_00000009	SP18	3	0.564083	10
PHH	SAMN07581461	SRR5992899	31714134	D	D3_SRR5992899.1.3	TCONS_00000012	SP1	2	2.96633	10
PHH	SAMN07581461	SRR5992899	31714134	D	D3_SRR5992899.1.6	TCONS_00000013	SP9	2	1.35264	10
PHH	SAMN07581461	SRR5992899	31714134	D	D3_SRR5992899.1.8	TCONS_00000014	SP14	2	1.09621	10
PHH	SAMN07581461	SRR5992899	31714134	D	D3_SRR5992899.1.4	TCONS_00000015	SP13	2	2.33401	10
PHH	SAMN07581461	SRR5992899	31714134	D	D3_SRR5992899.1.10	TCONS_00000069	NA	2	0.164817	0
PHH	SAMN07581460	SRR5992900	31496654	D	D3_SRR5992900.1.4	TCONS_00000001	pSP9	3	0.0408708	12
PHH	SAMN07581460	SRR5992900	31496654	D	D3_SRR5992900.1.7	TCONS_00000002	SP6	2	1.63503	12
PHH	SAMN07581460	SRR5992900	31496654	D	D3_SRR5992900.1.10	TCONS_00000003	SP11	2	1.15206	12
PHH	SAMN07581460	SRR5992900	31496654	D	D3_SRR5992900.1.11	TCONS_00000004	pSP12	2	2.57889	12
PHH	SAMN07581460	SRR5992900	31496654	D	D3_SRR5992900.1.13	TCONS_00000007	NA	1	84.2282	0
PHH	SAMN07581460	SRR5992900	31496654	D	D3_SRR5992900.1.2	TCONS_00000008	SP7	3	0.430566	12
PHH	SAMN07581460	SRR5992900	31496654	D	D3_SRR5992900.1.1	TCONS_00000009	SP18	3	0.537065	12
PHH	SAMN07581460	SRR5992900	31496654	D	D3_SRR5992900.1.6	TCONS_00000012	SP1	2	2.68469	12
PHH	SAMN07581460	SRR5992900	31496654	D	D3_SRR5992900.1.9	TCONS_00000013	SP9	2	1.2491	12
PHH	SAMN07581460	SRR5992900	31496654	D	D3_SRR5992900.1.8	TCONS_00000014	SP14	2	1.60952	12
PHH	SAMN07581460	SRR5992900	31496654	D	D3_SRR5992900.1.5	TCONS_00000015	SP13	2	3.48306	12
PHH	SAMN07581460	SRR5992900	31496654	D	D3_SRR5992900.1.3	TCONS_00000047	pSP10	3	0.0409686	12
PHH	SAMN07581460	SRR5992900	31496654	D	D3_SRR5992900.1.12	TCONS_00000095	NA	2	0.280451	0
PHH	SAMN07581459	SRR5992901	31731931	D	D3_SRR5992901.1.9	TCONS_00000002	SP6	2	1.83973	14
PHH	SAMN07581459	SRR5992901	31731931	D	D3_SRR5992901.1.10	TCONS_00000003	SP11	2	1.34786	14
PHH	SAMN07581459	SRR5992901	31731931	D	D3_SRR5992901.1.13	TCONS_00000004	pSP12	2	2.30587	14
PHH	SAMN07581459	SRR5992901	31731931	D	D3_SRR5992901.1.15	TCONS_00000007	NA	1	85.3615	0
PHH	SAMN07581459	SRR5992901	31731931	D	D3_SRR5992901.1.3	TCONS_00000008	SP7	3	0.329752	14
PHH	SAMN07581459	SRR5992901	31731931	D	D3_SRR5992901.1.2	TCONS_00000009	SP18	3	0.458982	14
PHH	SAMN07581459	SRR5992901	31731931	D	D3_SRR5992901.1.8	TCONS_00000012	SP1	2	2.70053	14
PHH	SAMN07581459	SRR5992901	31731931	D	D3_SRR5992901.1.11	TCONS_00000013	SP9	2	1.33179	14
PHH	SAMN07581459	SRR5992901	31731931	D	D3_SRR5992901.1.12	TCONS_00000014	SP14	2	1.09983	14
PHH	SAMN07581459	SRR5992901	31731931	D	D3_SRR5992901.1.7	TCONS_00000015	SP13	2	2.70553	14
PHH	SAMN07581459	SRR5992901	31731931	D	D3_SRR5992901.1.1	TCONS_00000062	81196_ccs	4	0.0364071	14
PHH	SAMN07581459	SRR5992901	31731931	D	D3_SRR5992901.1.4	TCONS_00000064	125795_ccs	3	0.0375689	14
PHH	SAMN07581459	SRR5992901	31731931	D	D3_SRR5992901.1.6	TCONS_00000065	93050_ccs	3	0.0318988	14
PHH	SAMN07581459	SRR5992901	31731931	D	D3_SRR5992901.1.5	TCONS_00000066	27415_ccs	3	0.0372794	14
PHH	SAMN07581459	SRR5992901	31731931	D	D3_SRR5992901.1.14	TCONS_00000095	NA	2	0.256432	0
PHH	SAMN07581454	SRR5992906	30117555	D	D3_SRR5992906.1.11	TCONS_00000002	SP6	2	1.47422	15
PHH	SAMN07581454	SRR5992906	30117555	D	D3_SRR5992906.1.13	TCONS_00000003	SP11	2	1.19872	15
PHH	SAMN07581454	SRR5992906	30117555	D	D3_SRR5992906.1.15	TCONS_00000004	pSP12	2	1.47885	15
PHH	SAMN07581454	SRR5992906	30117555	D	D3_SRR5992906.1.16	TCONS_00000007	NA	1	87.3311	0
PHH	SAMN07581454	SRR5992906	30117555	D	D3_SRR5992906.1.3	TCONS_00000008	SP7	3	0.328105	15
PHH	SAMN07581454	SRR5992906	30117555	D	D3_SRR5992906.1.2	TCONS_00000009	SP18	3	0.669618	15
PHH	SAMN07581454	SRR5992906	30117555	D	D3_SRR5992906.1.10	TCONS_00000012	SP1	2	1.88271	15
PHH	SAMN07581454	SRR5992906	30117555	D	D3_SRR5992906.1.12	TCONS_00000013	SP9	2	1.41259	15
PHH	SAMN07581454	SRR5992906	30117555	D	D3_SRR5992906.1.14	TCONS_00000014	SP14	2	1.13822	15
PHH	SAMN07581454	SRR5992906	30117555	D	D3_SRR5992906.1.9	TCONS_00000015	SP13	2	2.42696	15
PHH	SAMN07581454	SRR5992906	30117555	D	D3_SRR5992906.1.4	TCONS_00000047	pSP10	3	0.0409915	15
PHH	SAMN07581454	SRR5992906	30117555	D	D3_SRR5992906.1.1	TCONS_00000062	81196_ccs	4	0.0335774	15
PHH	SAMN07581454	SRR5992906	30117555	D	D3_SRR5992906.1.7	TCONS_00000064	125795_ccs	3	0.0259683	15
PHH	SAMN07581454	SRR5992906	30117555	D	D3_SRR5992906.1.6	TCONS_00000065	93050_ccs	3	0.0286755	15
PHH	SAMN07581454	SRR5992906	30117555	D	D3_SRR5992906.1.5	TCONS_00000066	27415_ccs	3	0.0328947	15
PHH	SAMN07581454	SRR5992906	30117555	D	D3_SRR5992906.1.8	TCONS_00000082	NA	3	0.212165	0
PHH	SAMN07581453	SRR5992907	32322448	D	D3_SRR5992907.1.8	TCONS_00000002	SP6	2	1.50797	13
PHH	SAMN07581453	SRR5992907	32322448	D	D3_SRR5992907.1.11	TCONS_00000003	SP11	2	1.22232	13
PHH	SAMN07581453	SRR5992907	32322448	D	D3_SRR5992907.1.12	TCONS_00000004	pSP12	2	1.80239	13
PHH	SAMN07581453	SRR5992907	32322448	D	D3_SRR5992907.1.14	TCONS_00000007	NA	1	86.9698	0
PHH	SAMN07581453	SRR5992907	32322448	D	D3_SRR5992907.1.3	TCONS_00000008	SP7	3	0.357702	13
PHH	SAMN07581453	SRR5992907	32322448	D	D3_SRR5992907.1.2	TCONS_00000009	SP18	3	0.546378	13
PHH	SAMN07581453	SRR5992907	32322448	D	D3_SRR5992907.1.7	TCONS_00000012	SP1	2	2.32293	13
PHH	SAMN07581453	SRR5992907	32322448	D	D3_SRR5992907.1.9	TCONS_00000013	SP9	2	1.29429	13
PHH	SAMN07581453	SRR5992907	32322448	D	D3_SRR5992907.1.10	TCONS_00000014	SP14	2	1.26124	13
PHH	SAMN07581453	SRR5992907	32322448	D	D3_SRR5992907.1.6	TCONS_00000015	SP13	2	2.46378	13
PHH	SAMN07581453	SRR5992907	32322448	D	D3_SRR5992907.1.1	TCONS_00000016	pSP8	4	0.0351634	13
PHH	SAMN07581453	SRR5992907	32322448	D	D3_SRR5992907.1.5	TCONS_00000017	pSP11	3	0.0343656	13
PHH	SAMN07581453	SRR5992907	32322448	D	D3_SRR5992907.1.4	TCONS_00000047	pSP10	3	0.0397223	13
PHH	SAMN07581453	SRR5992907	32322448	D	D3_SRR5992907.1.13	TCONS_00000069	NA	2	0.117138	0
Tissue	SAMN07709376	SRR6080215	35180842	C	C2_SRR6080215.2.1	TCONS_00000007	NA	1	45.3997	0
Tissue	SAMN07709395	SRR6080216	34486738	NA	NA	NA	NA	0	0	0
Tissue	SAMN07709394	SRR6080217	38785772	B	B2_SRR6080217.1.3	TCONS_00000007	NA	1	40.6872	0
Tissue	SAMN07709394	SRR6080217	38785772	B	B2_SRR6080217.1.1	TCONS_00000012	SP1	2	0.251209	2
Tissue	SAMN07709394	SRR6080217	38785772	B	B2_SRR6080217.1.2	TCONS_00000014	SP14	2	0.23082	2
Tissue	SAMN07709393	SRR6080218	35192632	B	B2_SRR6080218.1.1	TCONS_00000007	NA	1	56.7704	0
Tissue	SAMN07709392	SRR6080219	31968561	B	B2_SRR6080219.2.1	TCONS_00000001	pSP9	3	0.35422	3
Tissue	SAMN07709392	SRR6080219	31968561	B	B2_SRR6080219.2.4	TCONS_00000007	NA	1	33.7938	0
Tissue	SAMN07709392	SRR6080219	31968561	B	B2_SRR6080219.2.2	TCONS_00000013	SP9	2	0.361291	3
Tissue	SAMN07709392	SRR6080219	31968561	B	B2_SRR6080219.2.3	TCONS_00000014	SP14	2	0.123349	3
Tissue	SAMN07709391	SRR6080220	31324847	B	B2_SRR6080220.2.1	TCONS_00000007	NA	1	37.4591	0
Tissue	SAMN07709390	SRR6080221	31805296	B	B2_SRR6080221.1.1	TCONS_00000007	NA	1	62.0201	0
Tissue	SAMN07709389	SRR6080222	32390521	B	B2_SRR6080222.2.1	TCONS_00000007	NA	1	29.3386	0
Tissue	SAMN07709388	SRR6080223	35207701	C	C2_SRR6080223.1.2	TCONS_00000007	NA	1	47.7295	0
Tissue	SAMN07709388	SRR6080223	35207701	C	C2_SRR6080223.1.1	TCONS_00000014	SP14	2	0.606563	1
Tissue	SAMN07709387	SRR6080224	34005950	B	B2_SRR6080224.1.2	TCONS_00000002	SP6	2	0.21328	2
Tissue	SAMN07709387	SRR6080224	34005950	B	B2_SRR6080224.1.3	TCONS_00000007	NA	1	46.5	0
Tissue	SAMN07709387	SRR6080224	34005950	B	B2_SRR6080224.1.1	TCONS_00000012	SP1	2	2.07763	2
Tissue	SAMN07709386	SRR6080225	39632649	C	C2_SRR6080225.2.1	TCONS_00000007	NA	1	30.6959	0
Tissue	SAMN07709385	SRR6080226	28193940	C	C2_SRR6080226.2.1	TCONS_00000012	SP1	2	20.7156	2
Tissue	SAMN07709385	SRR6080226	28193940	C	C2_SRR6080226.2.2	TCONS_00000013	SP9	2	11.8733	2
Tissue	SAMN07709384	SRR6080227	31188667	NA	NA	NA	NA	0	0	0
Tissue	SAMN07709383	SRR6080228	38300387	NA	NA	NA	NA	0	0	0
Tissue	SAMN07709382	SRR6080229	33922878	C	C2_SRR6080229.2.2	TCONS_00000001	pSP9	3	0.0582134	9
Tissue	SAMN07709382	SRR6080229	33922878	C	C2_SRR6080229.2.7	TCONS_00000002	SP6	2	0.066597	9
Tissue	SAMN07709382	SRR6080229	33922878	C	C2_SRR6080229.2.6	TCONS_00000003	SP11	2	0.0860847	9
Tissue	SAMN07709382	SRR6080229	33922878	C	C2_SRR6080229.2.9	TCONS_00000004	pSP12	2	0.863056	9
Tissue	SAMN07709382	SRR6080229	33922878	C	C2_SRR6080229.2.10	TCONS_00000007	NA	1	22.0363	0
Tissue	SAMN07709382	SRR6080229	33922878	C	C2_SRR6080229.2.1	TCONS_00000008	SP7	3	0.0782169	9
Tissue	SAMN07709382	SRR6080229	33922878	C	C2_SRR6080229.2.5	TCONS_00000012	SP1	2	0.160362	9
Tissue	SAMN07709382	SRR6080229	33922878	C	C2_SRR6080229.2.8	TCONS_00000013	SP9	2	0.0403777	9
Tissue	SAMN07709382	SRR6080229	33922878	C	C2_SRR6080229.2.4	TCONS_00000014	SP14	2	0.2113	9
Tissue	SAMN07709382	SRR6080229	33922878	C	C2_SRR6080229.2.3	TCONS_00000015	SP13	2	0.897424	9
Tissue	SAMN07709381	SRR6080230	30483822	C	C2_SRR6080230.4.2	TCONS_00000001	pSP9	3	0.115611	9
Tissue	SAMN07709381	SRR6080230	30483822	C	C2_SRR6080230.4.6	TCONS_00000002	SP6	2	0.158823	9
Tissue	SAMN07709381	SRR6080230	30483822	C	C2_SRR6080230.4.10	TCONS_00000007	NA	1	12.6332	0
Tissue	SAMN07709381	SRR6080230	30483822	C	C2_SRR6080230.4.1	TCONS_00000008	SP7	3	0.178182	9
Tissue	SAMN07709381	SRR6080230	30483822	C	C2_SRR6080230.4.3	TCONS_00000009	SP18	3	0.0978872	9
Tissue	SAMN07709381	SRR6080230	30483822	C	C2_SRR6080230.4.5	TCONS_00000012	SP1	2	1.21671	9
Tissue	SAMN07709381	SRR6080230	30483822	C	C2_SRR6080230.4.8	TCONS_00000013	SP9	2	0.0946745	9
Tissue	SAMN07709381	SRR6080230	30483822	C	C2_SRR6080230.4.7	TCONS_00000014	SP14	2	0.10325	9
Tissue	SAMN07709381	SRR6080230	30483822	C	C2_SRR6080230.4.4	TCONS_00000015	SP13	2	6.95525	9
Tissue	SAMN07709381	SRR6080230	30483822	C	C2_SRR6080230.4.9	TCONS_00000069	NA	2	4.2902	0
Tissue	SAMN07709380	SRR6080231	31039534	NA	NA	NA	NA	0	0	0
Tissue	SAMN07709379	SRR6080232	29512159	NA	NA	NA	NA	0	0	0
Tissue	SAMN07709378	SRR6080233	32384535	C	C2_SRR6080233.1.2	TCONS_00000007	NA	1	44.7438	0
Tissue	SAMN07709378	SRR6080233	32384535	C	C2_SRR6080233.1.1	TCONS_00000014	SP14	2	0.527953	1
Tissue	SAMN07709377	SRR6080234	37571780	C	C2_SRR6080234.1.1	TCONS_00000093	NA	1	40.5217	0
NTCP	SAMN07785297	SRR6220144	43032355	NA	NA	NA	NA	0	0	0
NTCP	SAMN07785296	SRR6220145	36445243	NA	NA	NA	NA	0	0	0
PHH	SAMN08744679	SRR6872315	30085089	NA	NA	NA	NA	0	0	0
PHH	SAMN08744678	SRR6872316	21269776	NA	NA	NA	NA	0	0	0
PHH	SAMN08744677	SRR6872317	29646962	NA	NA	NA	NA	0	0	0
PHH	SAMN08744673	SRR6872321	20021894	NA	NA	NA	NA	0	0	0
PHH	SAMN08744672	SRR6872322	24495131	NA	NA	NA	NA	0	0	0
PHH	SAMN08744671	SRR6872323	17258790	NA	NA	NA	NA	0	0	0
PHH	SAMN08744667	SRR6872329	16894469	D	D3_SRR6872329.2.1	TCONS_00000002	SP6	2	0.561752	3
PHH	SAMN08744667	SRR6872329	16894469	D	D3_SRR6872329.2.2	TCONS_00000012	SP1	2	0.158104	3
PHH	SAMN08744667	SRR6872329	16894469	D	D3_SRR6872329.2.3	TCONS_00000013	SP9	2	0.0775495	3
PHH	SAMN08744666	SRR6872330	17180030	D	D3_SRR6872330.2.1	TCONS_00000002	SP6	2	0.431967	3
PHH	SAMN08744666	SRR6872330	17180030	D	D3_SRR6872330.2.2	TCONS_00000012	SP1	2	0.356395	3
PHH	SAMN08744666	SRR6872330	17180030	D	D3_SRR6872330.2.3	TCONS_00000014	SP14	2	0.12486	3
PHH	SAMN08744665	SRR6872331	15000189	D	D3_SRR6872331.1.2	TCONS_00000002	SP6	2	0.295028	2
PHH	SAMN08744665	SRR6872331	15000189	D	D3_SRR6872331.1.1	TCONS_00000012	SP1	2	0.39995	2
PHH	SAMN08744663	SRR6872333	13833747	D	D3_SRR6872333.3.1	TCONS_00000012	SP1	2	0.176838	1
PHH	SAMN08744662	SRR6872334	18935458	NA	NA	NA	NA	0	0	0
PHH	SAMN08744661	SRR6872335	16578609	D	D3_SRR6872335.1.2	TCONS_00000002	SP6	2	0.204409	3
PHH	SAMN08744661	SRR6872335	16578609	D	D3_SRR6872335.1.1	TCONS_00000012	SP1	2	0.394087	3
PHH	SAMN08744661	SRR6872335	16578609	D	D3_SRR6872335.1.3	TCONS_00000014	SP14	2	0.123733	3
PHH	SAMN08744658	SRR6872338	13283598	D	D3_SRR6872338.1.2	TCONS_00000002	SP6	2	0.287735	2
PHH	SAMN08744658	SRR6872338	13283598	D	D3_SRR6872338.1.1	TCONS_00000012	SP1	2	0.32897	2
PHH	SAMN08744657	SRR6872339	13511103	D	D3_SRR6872339.1.1	TCONS_00000002	SP6	2	0.579778	3
PHH	SAMN08744657	SRR6872339	13511103	D	D3_SRR6872339.1.3	TCONS_00000012	SP1	2	0.191944	3
PHH	SAMN08744657	SRR6872339	13511103	D	D3_SRR6872339.1.2	TCONS_00000014	SP14	2	0.378358	3
PHH	SAMN08744655	SRR6872341	12394026	D	D3_SRR6872341.1.1	TCONS_00000014	SP14	2	0.215372	1
PHH	SAMN08744654	SRR6872342	15077902	D	D3_SRR6872342.1.1	TCONS_00000002	SP6	2	0.500858	3
PHH	SAMN08744654	SRR6872342	15077902	D	D3_SRR6872342.1.3	TCONS_00000003	SP11	2	0.129792	3
PHH	SAMN08744654	SRR6872342	15077902	D	D3_SRR6872342.1.2	TCONS_00000012	SP1	2	0.417417	3
PHH	SAMN08744653	SRR6872343	15142163	D	D3_SRR6872343.1.1	TCONS_00000002	SP6	2	0.223891	4
PHH	SAMN08744653	SRR6872343	15142163	D	D3_SRR6872343.1.2	TCONS_00000003	SP11	2	0.212847	4
PHH	SAMN08744653	SRR6872343	15142163	D	D3_SRR6872343.1.3	TCONS_00000012	SP1	2	0.173674	4
PHH	SAMN08744653	SRR6872343	15142163	D	D3_SRR6872343.1.4	TCONS_00000013	SP9	2	0.167251	4
PHH	SAMN08744652	SRR6872344	16691400	D	D3_SRR6872344.1.1	TCONS_00000002	SP6	2	0.832381	2
PHH	SAMN08744652	SRR6872344	16691400	D	D3_SRR6872344.1.2	TCONS_00000012	SP1	2	0.535302	2
PHH	SAMN08744651	SRR6872345	17542530	D	D3_SRR6872345.2.1	TCONS_00000002	SP6	2	0.637871	1
PHH	SAMN08744650	SRR6872346	15465094	D	D3_SRR6872346.2.2	TCONS_00000002	SP6	2	0.311105	3
PHH	SAMN08744650	SRR6872346	15465094	D	D3_SRR6872346.2.3	TCONS_00000003	SP11	2	0.160724	3
PHH	SAMN08744650	SRR6872346	15465094	D	D3_SRR6872346.2.1	TCONS_00000012	SP1	2	0.487834	3
PHH	SAMN09930802	SRR7802508	40614464	D	D3_SRR7802508.1.5	TCONS_00000001	pSP9	3	0.0232919	18
PHH	SAMN09930802	SRR7802508	40614464	D	D3_SRR7802508.1.12	TCONS_00000002	SP6	2	1.91239	18
PHH	SAMN09930802	SRR7802508	40614464	D	D3_SRR7802508.1.16	TCONS_00000003	SP11	2	0.385999	18
PHH	SAMN09930802	SRR7802508	40614464	D	D3_SRR7802508.1.17	TCONS_00000004	pSP12	2	3.33879	18
PHH	SAMN09930802	SRR7802508	40614464	D	D3_SRR7802508.1.19	TCONS_00000007	NA	1	82.0363	0
PHH	SAMN09930802	SRR7802508	40614464	D	D3_SRR7802508.1.2	TCONS_00000008	SP7	3	0.420896	18
PHH	SAMN09930802	SRR7802508	40614464	D	D3_SRR7802508.1.4	TCONS_00000009	SP18	3	0.0561736	18
PHH	SAMN09930802	SRR7802508	40614464	D	D3_SRR7802508.1.11	TCONS_00000012	SP1	2	6.11577	18
PHH	SAMN09930802	SRR7802508	40614464	D	D3_SRR7802508.1.13	TCONS_00000013	SP9	2	1.46038	18
PHH	SAMN09930802	SRR7802508	40614464	D	D3_SRR7802508.1.14	TCONS_00000014	SP14	2	1.41614	18
PHH	SAMN09930802	SRR7802508	40614464	D	D3_SRR7802508.1.15	TCONS_00000015	SP13	2	1.07344	18
PHH	SAMN09930802	SRR7802508	40614464	D	D3_SRR7802508.1.3	TCONS_00000047	pSP10	3	0.0660329	18
PHH	SAMN09930802	SRR7802508	40614464	D	D3_SRR7802508.1.1	TCONS_00000062	81196_ccs	4	0.0172285	18
PHH	SAMN09930802	SRR7802508	40614464	D	D3_SRR7802508.1.6	TCONS_00000064	125795_ccs	3	0.0185295	18
PHH	SAMN09930802	SRR7802508	40614464	D	D3_SRR7802508.1.8	TCONS_00000065	93050_ccs	3	0.0113902	18
PHH	SAMN09930802	SRR7802508	40614464	D	D3_SRR7802508.1.7	TCONS_00000066	27415_ccs	3	0.0115608	18
PHH	SAMN09930802	SRR7802508	40614464	D	D3_SRR7802508.1.9	TCONS_00000091	NA	3	0.242263	0
PHH	SAMN09930802	SRR7802508	40614464	D	D3_SRR7802508.1.10	TCONS_00000094	NA	3	0.0459086	0
PHH	SAMN09930802	SRR7802508	40614464	D	D3_SRR7802508.1.18	TCONS_00000095	NA	2	0.068238	0
PHH	SAMN09930803	SRR7802509	39887614	D	D3_SRR7802509.1.8	TCONS_00000001	pSP9	3	0.0108472	18
PHH	SAMN09930803	SRR7802509	39887614	D	D3_SRR7802509.1.12	TCONS_00000002	SP6	2	2.42113	18
PHH	SAMN09930803	SRR7802509	39887614	D	D3_SRR7802509.1.16	TCONS_00000003	SP11	2	0.552696	18
PHH	SAMN09930803	SRR7802509	39887614	D	D3_SRR7802509.1.17	TCONS_00000004	pSP12	2	3.05969	18
PHH	SAMN09930803	SRR7802509	39887614	D	D3_SRR7802509.1.19	TCONS_00000007	NA	1	80.9326	0
PHH	SAMN09930803	SRR7802509	39887614	D	D3_SRR7802509.1.2	TCONS_00000008	SP7	3	0.469555	18
PHH	SAMN09930803	SRR7802509	39887614	D	D3_SRR7802509.1.3	TCONS_00000009	SP18	3	0.119908	18
PHH	SAMN09930803	SRR7802509	39887614	D	D3_SRR7802509.1.11	TCONS_00000012	SP1	2	6.9099	18
PHH	SAMN09930803	SRR7802509	39887614	D	D3_SRR7802509.1.13	TCONS_00000013	SP9	2	1.43436	18
PHH	SAMN09930803	SRR7802509	39887614	D	D3_SRR7802509.1.14	TCONS_00000014	SP14	2	1.39067	18
PHH	SAMN09930803	SRR7802509	39887614	D	D3_SRR7802509.1.15	TCONS_00000015	SP13	2	1.08042	18
PHH	SAMN09930803	SRR7802509	39887614	D	D3_SRR7802509.1.4	TCONS_00000047	pSP10	3	0.0573741	18
PHH	SAMN09930803	SRR7802509	39887614	D	D3_SRR7802509.1.1	TCONS_00000062	81196_ccs	4	0.0160466	18
PHH	SAMN09930803	SRR7802509	39887614	D	D3_SRR7802509.1.7	TCONS_00000064	125795_ccs	3	0.0134972	18
PHH	SAMN09930803	SRR7802509	39887614	D	D3_SRR7802509.1.6	TCONS_00000065	93050_ccs	3	0.0151146	18
PHH	SAMN09930803	SRR7802509	39887614	D	D3_SRR7802509.1.5	TCONS_00000066	27415_ccs	3	0.0151464	18
PHH	SAMN09930803	SRR7802509	39887614	D	D3_SRR7802509.1.9	TCONS_00000091	NA	3	0.157416	0
PHH	SAMN09930803	SRR7802509	39887614	D	D3_SRR7802509.1.10	TCONS_00000094	NA	3	0.0454875	0
PHH	SAMN09930803	SRR7802509	39887614	D	D3_SRR7802509.1.18	TCONS_00000095	NA	2	0.115735	0
PHH	SAMN09930801	SRR7802511	57788772	D	D3_SRR7802511.1.6	TCONS_00000001	pSP9	3	0.0182889	20
PHH	SAMN09930801	SRR7802511	57788772	D	D3_SRR7802511.1.14	TCONS_00000002	SP6	2	2.64333	20
PHH	SAMN09930801	SRR7802511	57788772	D	D3_SRR7802511.1.18	TCONS_00000003	SP11	2	0.449937	20
PHH	SAMN09930801	SRR7802511	57788772	D	D3_SRR7802511.1.19	TCONS_00000004	pSP12	2	3.30601	20
PHH	SAMN09930801	SRR7802511	57788772	D	D3_SRR7802511.1.21	TCONS_00000007	NA	1	81.1194	0
PHH	SAMN09930801	SRR7802511	57788772	D	D3_SRR7802511.1.3	TCONS_00000008	SP7	3	0.428727	20
PHH	SAMN09930801	SRR7802511	57788772	D	D3_SRR7802511.1.4	TCONS_00000009	SP18	3	0.0869201	20
PHH	SAMN09930801	SRR7802511	57788772	D	D3_SRR7802511.1.13	TCONS_00000012	SP1	2	5.87854	20
PHH	SAMN09930801	SRR7802511	57788772	D	D3_SRR7802511.1.15	TCONS_00000013	SP9	2	1.41538	20
PHH	SAMN09930801	SRR7802511	57788772	D	D3_SRR7802511.1.16	TCONS_00000014	SP14	2	1.28366	20
PHH	SAMN09930801	SRR7802511	57788772	D	D3_SRR7802511.1.17	TCONS_00000015	SP13	2	1.19432	20
PHH	SAMN09930801	SRR7802511	57788772	D	D3_SRR7802511.1.2	TCONS_00000016	pSP8	4	0.01456	20
PHH	SAMN09930801	SRR7802511	57788772	D	D3_SRR7802511.1.9	TCONS_00000017	pSP11	3	0.0137677	20
PHH	SAMN09930801	SRR7802511	57788772	D	D3_SRR7802511.1.5	TCONS_00000047	pSP10	3	0.0776988	20
PHH	SAMN09930801	SRR7802511	57788772	D	D3_SRR7802511.1.1	TCONS_00000062	81196_ccs	4	0.0148469	20
PHH	SAMN09930801	SRR7802511	57788772	D	D3_SRR7802511.1.10	TCONS_00000064	125795_ccs	3	0.0121147	20
PHH	SAMN09930801	SRR7802511	57788772	D	D3_SRR7802511.1.8	TCONS_00000065	93050_ccs	3	0.0138907	20
PHH	SAMN09930801	SRR7802511	57788772	D	D3_SRR7802511.1.7	TCONS_00000066	27415_ccs	3	0.0139474	20
PHH	SAMN09930801	SRR7802511	57788772	D	D3_SRR7802511.1.11	TCONS_00000091	NA	3	0.248243	0
PHH	SAMN09930801	SRR7802511	57788772	D	D3_SRR7802511.1.12	TCONS_00000094	NA	3	0.130065	0
PHH	SAMN09930801	SRR7802511	57788772	D	D3_SRR7802511.1.20	TCONS_00000095	NA	2	0.0883837	0
Tissue	SAMN10035060	SRR7820274	43228865	NA	NA	NA	NA	0	0	0
Tissue	SAMN10035059	SRR7820275	55902227	NA	NA	NA	NA	0	0	0
Tissue	SAMN10035062	SRR7820276	38264250	NA	NA	NA	NA	0	0	0
Tissue	SAMN10035061	SRR7820277	46746040	B	B2_SRR7820277.1.1	TCONS_00000007	NA	1	100	0
Tissue	SAMN10973106	SRR8595035	3732077	NA	NA	NA	NA	0	0	0
Tissue	SAMN10973105	SRR8595036	6720443	NA	NA	NA	NA	0	0	0
Tissue	SAMN10973104	SRR8595037	3656114	NA	NA	NA	NA	0	0	0
Tissue	SAMN10973103	SRR8595038	4699455	NA	NA	NA	NA	0	0	0
Tissue	SAMN10973102	SRR8595039	3640701	NA	NA	NA	NA	0	0	0
Tissue	SAMN10973101	SRR8595040	6387647	NA	NA	NA	NA	0	0	0
Tissue	SAMN10973100	SRR8595041	3339909	NA	NA	NA	NA	0	0	0
Tissue	SAMN10973099	SRR8595042	4616258	NA	NA	NA	NA	0	0	0
Tissue	SAMN10973098	SRR8595043	3285534	NA	NA	NA	NA	0	0	0
Tissue	SAMN10973097	SRR8595044	2310237	NA	NA	NA	NA	0	0	0
Tissue	SAMN10973096	SRR8595045	4778294	NA	NA	NA	NA	0	0	0
PHH	SAMN12129268	SRR9592402	16842611	NA	NA	NA	NA	0	0	0
PHH	SAMN12129267	SRR9592403	17983834	D	D3_SRR9592403.3.1	TCONS_00000002	SP6	2	0.326792	2
PHH	SAMN12129267	SRR9592403	17983834	D	D3_SRR9592403.3.2	TCONS_00000012	SP1	2	0.239503	2
PHH	SAMN12129266	SRR9592404	16799462	D	D3_SRR9592404.2.1	TCONS_00000002	SP6	2	0.211329	1
PHH	SAMN12129265	SRR9592405	17329656	NA	NA	NA	NA	0	0	0
PHH	SAMN12129264	SRR9592406	18218970	NA	NA	NA	NA	0	0	0
PHH	SAMN12129263	SRR9592407	18455885	NA	NA	NA	NA	0	0	0
PHH	SAMN12129262	SRR9592408	19749404	D	D3_SRR9592408.1.2	TCONS_00000002	SP6	2	0.361049	2
PHH	SAMN12129262	SRR9592408	19749404	D	D3_SRR9592408.1.1	TCONS_00000012	SP1	2	0.422117	2
PHH	SAMN12129261	SRR9592409	17510381	D	D3_SRR9592409.1.1	TCONS_00000002	SP6	2	0.726062	1
PHH	SAMN12129260	SRR9592410	21264097	D	D3_SRR9592410.1.1	TCONS_00000012	SP1	2	0.418612	1
PHH	SAMN12129259	SRR9592411	17834005	D	D3_SRR9592411.2.1	TCONS_00000012	SP1	2	0.282703	1
PHH	SAMN12129258	SRR9592412	21498989	NA	NA	NA	NA	0	0	0
PHH	SAMN12129257	SRR9592413	16500971	D	D3_SRR9592413.1.1	TCONS_00000002	SP6	2	0.672345	2
PHH	SAMN12129257	SRR9592413	16500971	D	D3_SRR9592413.1.2	TCONS_00000012	SP1	2	0.376167	2

## Sheet: S1_Splice_read_counts
Biological_materials	Library_name	Library_size	Splice_junction	Splice_read_counts
Huh7	A2_rep1_A	18914574	A2:1212-1340	2
Huh7	A2_rep1_A	18914574	A2:1212-1394	4
Huh7	A2_rep1_A	18914574	A2:1212-1689	92
Huh7	A2_rep1_A	18914574	A2:1212-1724	1
Huh7	A2_rep1_A	18914574	A2:1212-1896	118
Huh7	A2_rep1_A	18914574	A2:1867-2521	3
Huh7	A2_rep1_A	18914574	A2:1867-2712	45
Huh7	A2_rep1_A	18914574	A2:1867-2920	67
Huh7	A2_rep1_A	18914574	A2:301-457	1
Huh7	A2_rep1_A	18914574	A2:301-536	2
Huh7	A2_rep1_A	18914574	A2:3125-3164	1
Huh7	A2_rep1_A	18914574	A2:459-485	2
Huh7	A2_rep1_A	18914574	A2:641-1127	102
Huh7	A2_rep1_A	18914574	A2:641-1689	328
Huh7	A2_rep1_A	18914574	A2:641-1724	1
Huh7	A2_rep1_A	18914574	A2:641-1896	966
Huh7	A2_rep1_A	18914574	A2:665-1127	15
Huh7	A2_rep1_A	18914574	A2:665-1689	10
Huh7	A2_rep1_A	18914574	A2:665-1896	45
Huh7	A2_rep1_B	18192325	A2:1212-1689	69
Huh7	A2_rep1_B	18192325	A2:1212-1724	1
Huh7	A2_rep1_B	18192325	A2:1212-1896	121
Huh7	A2_rep1_B	18192325	A2:1867-2712	40
Huh7	A2_rep1_B	18192325	A2:1867-2792	6
Huh7	A2_rep1_B	18192325	A2:1867-2920	60
Huh7	A2_rep1_B	18192325	A2:641-1127	99
Huh7	A2_rep1_B	18192325	A2:641-1689	345
Huh7	A2_rep1_B	18192325	A2:641-1896	946
Huh7	A2_rep1_B	18192325	A2:665-1127	21
Huh7	A2_rep1_B	18192325	A2:665-1689	7
Huh7	A2_rep1_B	18192325	A2:665-1896	47
Huh7	A2_rep2	15251776	A2:1212-1340	1
Huh7	A2_rep2	15251776	A2:1212-1689	11
Huh7	A2_rep2	15251776	A2:1212-1896	75
Huh7	A2_rep2	15251776	A2:1703-1724	3
Huh7	A2_rep2	15251776	A2:1867-2712	15
Huh7	A2_rep2	15251776	A2:2068-2091	1
Huh7	A2_rep2	15251776	A2:2532-3164	2
Huh7	A2_rep2	15251776	A2:301-1896	2
Huh7	A2_rep2	15251776	A2:641-1127	29
Huh7	A2_rep2	15251776	A2:641-1689	126
Huh7	A2_rep2	15251776	A2:641-1896	438
Huh7	A2_rep2	15251776	A2:665-1127	3
Huh7	A2_rep2	15251776	A2:665-1689	3
Huh7	A2_rep2	15251776	A2:665-1896	8
Huh7	B2_rep1_A	19441125	B2:1042-2761	2
Huh7	B2_rep1_A	19441125	B2:1206-1388	21
Huh7	B2_rep1_A	19441125	B2:1206-1683	104
Huh7	B2_rep1_A	19441125	B2:1206-1890	74
Huh7	B2_rep1_A	19441125	B2:1206-2786	1
Huh7	B2_rep1_A	19441125	B2:1861-1890	2
Huh7	B2_rep1_A	19441125	B2:1861-2533	5
Huh7	B2_rep1_A	19441125	B2:1861-2570	19
Huh7	B2_rep1_A	19441125	B2:1861-2706	38
Huh7	B2_rep1_A	19441125	B2:1861-2761	26
Huh7	B2_rep1_A	19441125	B2:1861-2786	172
Huh7	B2_rep1_A	19441125	B2:275-1683	8
Huh7	B2_rep1_A	19441125	B2:275-1890	38
Huh7	B2_rep1_A	19441125	B2:275-536	26
Huh7	B2_rep1_A	19441125	B2:445-560	2
Huh7	B2_rep1_A	19441125	B2:635-1121	12
Huh7	B2_rep1_A	19441125	B2:635-1274	1
Huh7	B2_rep1_A	19441125	B2:635-1388	1
Huh7	B2_rep1_A	19441125	B2:635-1683	407
Huh7	B2_rep1_A	19441125	B2:635-1890	790
Huh7	B2_rep1_A	19441125	B2:635-2786	7
Huh7	B2_rep1_A	19441125	B2:635-748	4
Huh7	B2_rep1_A	19441125	B2:635-922	1
Huh7	B2_rep1_A	19441125	B2:659-1683	20
Huh7	B2_rep1_A	19441125	B2:659-1890	57
Huh7	B2_rep1_A	19441125	B2:835-2515	2
Huh7	B2_rep1_B	19035542	B2:1042-2786	2
Huh7	B2_rep1_B	19035542	B2:1206-1388	18
Huh7	B2_rep1_B	19035542	B2:1206-1683	110
Huh7	B2_rep1_B	19035542	B2:1206-1890	66
Huh7	B2_rep1_B	19035542	B2:1206-2761	4
Huh7	B2_rep1_B	19035542	B2:1206-2786	4
Huh7	B2_rep1_B	19035542	B2:1596-1683	2
Huh7	B2_rep1_B	19035542	B2:1861-1890	5
Huh7	B2_rep1_B	19035542	B2:1861-2533	5
Huh7	B2_rep1_B	19035542	B2:1861-2570	16
Huh7	B2_rep1_B	19035542	B2:1861-2706	37
Huh7	B2_rep1_B	19035542	B2:1861-2761	36
Huh7	B2_rep1_B	19035542	B2:1861-2786	228
Huh7	B2_rep1_B	19035542	B2:2450-2488	1
Huh7	B2_rep1_B	19035542	B2:275-1683	9
Huh7	B2_rep1_B	19035542	B2:275-1890	21
Huh7	B2_rep1_B	19035542	B2:275-536	17
Huh7	B2_rep1_B	19035542	B2:635-1121	12
Huh7	B2_rep1_B	19035542	B2:635-1372	1
Huh7	B2_rep1_B	19035542	B2:635-1388	1
Huh7	B2_rep1_B	19035542	B2:635-1683	413
Huh7	B2_rep1_B	19035542	B2:635-1890	813
Huh7	B2_rep1_B	19035542	B2:635-2786	4
Huh7	B2_rep1_B	19035542	B2:635-748	3
Huh7	B2_rep1_B	19035542	B2:659-1121	3
Huh7	B2_rep1_B	19035542	B2:659-1683	13
Huh7	B2_rep1_B	19035542	B2:659-1890	63
Huh7	B2_rep2	17284712	B2:1206-1388	3
Huh7	B2_rep2	17284712	B2:1206-1683	23
Huh7	B2_rep2	17284712	B2:1206-1890	15
Huh7	B2_rep2	17284712	B2:1212-1334	1
Huh7	B2_rep2	17284712	B2:1275-1305	2
Huh7	B2_rep2	17284712	B2:1861-1890	2
Huh7	B2_rep2	17284712	B2:1861-2533	5
Huh7	B2_rep2	17284712	B2:1861-2570	11
Huh7	B2_rep2	17284712	B2:1861-2706	11
Huh7	B2_rep2	17284712	B2:1861-2761	4
Huh7	B2_rep2	17284712	B2:1861-2786	94
Huh7	B2_rep2	17284712	B2:275-1683	8
Huh7	B2_rep2	17284712	B2:275-1890	13
Huh7	B2_rep2	17284712	B2:275-536	14
Huh7	B2_rep2	17284712	B2:2957-3158	3
Huh7	B2_rep2	17284712	B2:3005-3132	2
Huh7	B2_rep2	17284712	B2:3049-3115	1
Huh7	B2_rep2	17284712	B2:3123-3150	1
Huh7	B2_rep2	17284712	B2:459-485	1
Huh7	B2_rep2	17284712	B2:618-653	1
Huh7	B2_rep2	17284712	B2:635-1121	4
Huh7	B2_rep2	17284712	B2:635-1683	193
Huh7	B2_rep2	17284712	B2:635-1890	311
Huh7	B2_rep2	17284712	B2:635-2786	1
Huh7	B2_rep2	17284712	B2:659-1121	3
Huh7	B2_rep2	17284712	B2:659-1683	6
Huh7	B2_rep2	17284712	B2:659-1860	3
Huh7	B2_rep2	17284712	B2:659-1890	21
Huh7	C2_rep1_A	18539881	C2:1206-1683	42
Huh7	C2_rep1_A	18539881	C2:1206-1890	53
Huh7	C2_rep1_A	18539881	C2:1232-1280	3
Huh7	C2_rep1_A	18539881	C2:1861-2706	6
Huh7	C2_rep1_A	18539881	C2:1861-2786	39
Huh7	C2_rep1_A	18539881	C2:275-1683	2
Huh7	C2_rep1_A	18539881	C2:275-1890	18
Huh7	C2_rep1_A	18539881	C2:275-422	3
Huh7	C2_rep1_A	18539881	C2:275-457	28
Huh7	C2_rep1_A	18539881	C2:275-485	8
Huh7	C2_rep1_A	18539881	C2:275-536	17
Huh7	C2_rep1_A	18539881	C2:635-1121	64
Huh7	C2_rep1_A	18539881	C2:635-1683	164
Huh7	C2_rep1_A	18539881	C2:635-1860	1
Huh7	C2_rep1_A	18539881	C2:635-1890	276
Huh7	C2_rep1_A	18539881	C2:635-748	19
Huh7	C2_rep1_A	18539881	C2:639-905	2
Huh7	C2_rep1_A	18539881	C2:659-1121	32
Huh7	C2_rep1_A	18539881	C2:659-1683	6
Huh7	C2_rep1_A	18539881	C2:659-1890	7
Huh7	C2_rep1_B	18520576	C2:1206-1683	53
Huh7	C2_rep1_B	18520576	C2:1206-1890	63
Huh7	C2_rep1_B	18520576	C2:1861-2570	1
Huh7	C2_rep1_B	18520576	C2:1861-2706	11
Huh7	C2_rep1_B	18520576	C2:1861-2786	48
Huh7	C2_rep1_B	18520576	C2:275-1683	5
Huh7	C2_rep1_B	18520576	C2:275-1890	15
Huh7	C2_rep1_B	18520576	C2:275-422	1
Huh7	C2_rep1_B	18520576	C2:275-457	43
Huh7	C2_rep1_B	18520576	C2:275-485	8
Huh7	C2_rep1_B	18520576	C2:275-536	25
Huh7	C2_rep1_B	18520576	C2:635-1025	1
Huh7	C2_rep1_B	18520576	C2:635-1121	79
Huh7	C2_rep1_B	18520576	C2:635-1683	168
Huh7	C2_rep1_B	18520576	C2:635-1890	286
Huh7	C2_rep1_B	18520576	C2:635-2786	3
Huh7	C2_rep1_B	18520576	C2:635-748	25
Huh7	C2_rep1_B	18520576	C2:639-905	1
Huh7	C2_rep1_B	18520576	C2:659-1121	18
Huh7	C2_rep1_B	18520576	C2:659-1683	12
Huh7	C2_rep1_B	18520576	C2:659-1890	7
Huh7	C2_rep2	16697692	C2:1206-1683	17
Huh7	C2_rep2	16697692	C2:1206-1890	47
Huh7	C2_rep2	16697692	C2:1861-1890	2
Huh7	C2_rep2	16697692	C2:1861-2706	6
Huh7	C2_rep2	16697692	C2:1861-2761	4
Huh7	C2_rep2	16697692	C2:1861-2786	31
Huh7	C2_rep2	16697692	C2:275-1683	4
Huh7	C2_rep2	16697692	C2:275-1890	12
Huh7	C2_rep2	16697692	C2:275-422	2
Huh7	C2_rep2	16697692	C2:275-457	21
Huh7	C2_rep2	16697692	C2:275-485	6
Huh7	C2_rep2	16697692	C2:275-536	10
Huh7	C2_rep2	16697692	C2:635-1121	38
Huh7	C2_rep2	16697692	C2:635-1683	77
Huh7	C2_rep2	16697692	C2:635-1890	236
Huh7	C2_rep2	16697692	C2:635-748	8
Huh7	C2_rep2	16697692	C2:639-905	2
Huh7	C2_rep2	16697692	C2:659-1121	8
Huh7	C2_rep2	16697692	C2:659-1683	2
Huh7	C2_rep2	16697692	C2:659-1890	7
Huh7	C2_rep2	16697692	C2:659-748	1
Huh7	D3_rep1_A	18727897	D3:1173-1269	3
Huh7	D3_rep1_A	18727897	D3:1173-1355	1
Huh7	D3_rep1_A	18727897	D3:1173-1650	56
Huh7	D3_rep1_A	18727897	D3:1173-1857	126
Huh7	D3_rep1_A	18727897	D3:1828-2673	4
Huh7	D3_rep1_A	18727897	D3:1828-2676	8
Huh7	D3_rep1_A	18727897	D3:1828-2753	11
Huh7	D3_rep1_A	18727897	D3:2493-3125	4
Huh7	D3_rep1_A	18727897	D3:635-1025	1
Huh7	D3_rep1_A	18727897	D3:635-1057	1
Huh7	D3_rep1_A	18727897	D3:635-1088	18
Huh7	D3_rep1_A	18727897	D3:635-1650	15
Huh7	D3_rep1_A	18727897	D3:635-1857	440
Huh7	D3_rep1_A	18727897	D3:659-1088	1
Huh7	D3_rep1_A	18727897	D3:659-1650	2
Huh7	D3_rep1_A	18727897	D3:659-1857	28
Huh7	D3_rep1_B	16592091	D3:1173-1269	1
Huh7	D3_rep1_B	16592091	D3:1173-1355	1
Huh7	D3_rep1_B	16592091	D3:1173-1650	38
Huh7	D3_rep1_B	16592091	D3:1173-1857	130
Huh7	D3_rep1_B	16592091	D3:166-794	1
Huh7	D3_rep1_B	16592091	D3:1828-1857	1
Huh7	D3_rep1_B	16592091	D3:1828-2676	9
Huh7	D3_rep1_B	16592091	D3:635-1088	25
Huh7	D3_rep1_B	16592091	D3:635-1650	12
Huh7	D3_rep1_B	16592091	D3:635-1857	367
Huh7	D3_rep1_B	16592091	D3:635-2753	1
Huh7	D3_rep1_B	16592091	D3:659-1650	2
Huh7	D3_rep1_B	16592091	D3:659-1857	30
Huh7	D3_rep2	17264080	D3:1173-1650	113
Huh7	D3_rep2	17264080	D3:1173-1857	262
Huh7	D3_rep2	17264080	D3:166-422	2
Huh7	D3_rep2	17264080	D3:1828-1857	1
Huh7	D3_rep2	17264080	D3:1828-2103	5
Huh7	D3_rep2	17264080	D3:1828-2673	4
Huh7	D3_rep2	17264080	D3:1828-2676	10
Huh7	D3_rep2	17264080	D3:1828-2753	14
Huh7	D3_rep2	17264080	D3:635-1025	2
Huh7	D3_rep2	17264080	D3:635-1057	1
Huh7	D3_rep2	17264080	D3:635-1088	45
Huh7	D3_rep2	17264080	D3:635-1650	54
Huh7	D3_rep2	17264080	D3:635-1857	938
Huh7	D3_rep2	17264080	D3:659-1088	2
Huh7	D3_rep2	17264080	D3:659-1650	1
Huh7	D3_rep2	17264080	D3:659-1857	46
Tissue	SRR039614	9431188
Tissue	SRR039616	10206748
Tissue	SRR039617	10638536
Tissue	SRR039618	10421463
Tissue	SRR039619	10776126
Tissue	SRR039620	16127261
Tissue	SRR039621	15907634
Tumor	SRR074979	20996588
Tissue	SRR074980	22432079	C2:1206-1683	15
Tissue	SRR074980	22432079	C2:1206-1890	49
Tissue	SRR074980	22432079	C2:1861-1890	7
Tissue	SRR074980	22432079	C2:49-3211	1
Tissue	SRR074980	22432079	C2:635-1121	50
Tissue	SRR074980	22432079	C2:635-1683	22
Tissue	SRR074980	22432079	C2:635-1890	320
Tissue	SRR074980	22432079	C2:635-748	8
Tissue	SRR074980	22432079	C2:635-927	5
Tissue	SRR074980	22432079	C2:639-905	4
Tissue	SRR074980	22432079	C2:659-1121	16
Tissue	SRR074980	22432079	C2:659-1683	9
Tissue	SRR074980	22432079	C2:659-1890	78
Tissue	SRR074980	22432079	C2:659-2786	3
Tumor	SRR074981	23586239
Tissue	SRR074982	20834934
Tumor	SRR074983	23563690
Tissue	SRR074984	21130309	C2:635-1890	4
Tumor	SRR074985	23060264
Tissue	SRR074986	21127532	B2:1206-1890	1
Tissue	SRR074986	21127532	B2:1861-1890	2
Tumor	SRR074987	21205625
Tissue	SRR074988	20862092	B2:1206-1683	2
Tumor	SRR074989	23315039
Tissue	SRR074990	23481219	C2:1206-1683	15
Tissue	SRR074990	23481219	C2:1206-1890	18
Tissue	SRR074990	23481219	C2:635-1683	3
Tissue	SRR074990	23481219	C2:635-1890	63
Tissue	SRR074990	23481219	C2:659-1890	3
Tumor	SRR074991	22137396
Tissue	SRR074992	20932296
Tumor	SRR074993	21068533
Tissue	SRR074994	19751068	C2:635-1121	2
Tissue	SRR074994	19751068	C2:635-1890	2
Tumor	SRR074995	19093519	C2:635-1890	2
Tumor	SRR074996	20596607
Tissue	SRR074997	21167161
Tissue	SRR074998	19476214
Tumor	SRR074999	21944622
Tumor	SRR075000	21328051
Tumor	SRR075001	21532717
Tissue	SRR075002	20950756
Tissue	SRR075003	21959501
Tissue	SRR075004	22011164
NTCP	SRR10244539	29471094
NTCP	SRR10244540	26873929
NTCP	SRR10244541	29318703
NTCP	SRR10244542	28996844
NTCP	SRR10244543	28658808
NTCP	SRR10244544	30813499
NTCP	SRR10244545	28801030
NTCP	SRR10244546	28187840
NTCP	SRR10244547	27958173
PHH	SRR10365984	14624277	D3:1173-1650	4
PHH	SRR10365984	14624277	D3:1173-1857	2
PHH	SRR10365984	14624277	D3:635-1857	4
PHH	SRR10365984	14624277	D3:659-1088	1
PHH	SRR10365984	14624277	D3:659-1857	3
PHH	SRR10365986	13857657	D3:635-1088	1
Tissue	SRR11173816	41641524	D3:1173-1269	5
Tissue	SRR11173816	41641524	D3:1173-1650	535
Tissue	SRR11173816	41641524	D3:1173-1857	97
Tissue	SRR11173816	41641524	D3:1828-1857	16
Tissue	SRR11173816	41641524	D3:1828-2455	3
Tissue	SRR11173816	41641524	D3:1828-2673	1
Tissue	SRR11173816	41641524	D3:1828-2676	1
Tissue	SRR11173816	41641524	D3:255-536	10
Tissue	SRR11173816	41641524	D3:2924-2982	1
Tissue	SRR11173816	41641524	D3:635-1088	33
Tissue	SRR11173816	41641524	D3:635-1650	50
Tissue	SRR11173816	41641524	D3:635-1857	399
Tissue	SRR11173816	41641524	D3:659-1088	9
Tissue	SRR11173816	41641524	D3:659-1650	17
Tissue	SRR11173816	41641524	D3:659-1857	299
Tissue	SRR11173817	51110200	D3:1173-1269	5
Tissue	SRR11173817	51110200	D3:1173-1650	1061
Tissue	SRR11173817	51110200	D3:1173-1685	2
Tissue	SRR11173817	51110200	D3:1173-1857	188
Tissue	SRR11173817	51110200	D3:1185-1241	3
Tissue	SRR11173817	51110200	D3:1828-1857	53
Tissue	SRR11173817	51110200	D3:1828-2676	5
Tissue	SRR11173817	51110200	D3:1843-2052	1
Tissue	SRR11173817	51110200	D3:255-536	9
Tissue	SRR11173817	51110200	D3:2946-2982	1
Tissue	SRR11173817	51110200	D3:3070-3155	3
Tissue	SRR11173817	51110200	D3:3108-3132	2
Tissue	SRR11173817	51110200	D3:63-3148	1
Tissue	SRR11173817	51110200	D3:635-1088	43
Tissue	SRR11173817	51110200	D3:635-1650	146
Tissue	SRR11173817	51110200	D3:635-1857	698
Tissue	SRR11173817	51110200	D3:635-1873	2
Tissue	SRR11173817	51110200	D3:659-1088	4
Tissue	SRR11173817	51110200	D3:659-1650	66
Tissue	SRR11173817	51110200	D3:659-1857	467
Tissue	SRR11173818	76290358	D3:1173-1247	1
Tissue	SRR11173818	76290358	D3:1173-1269	8
Tissue	SRR11173818	76290358	D3:1173-1305	2
Tissue	SRR11173818	76290358	D3:1173-1620	7
Tissue	SRR11173818	76290358	D3:1173-1650	1539
Tissue	SRR11173818	76290358	D3:1173-1857	396
Tissue	SRR11173818	76290358	D3:1173-1873	6
Tissue	SRR11173818	76290358	D3:1407-1650	2
Tissue	SRR11173818	76290358	D3:1828-1857	74
Tissue	SRR11173818	76290358	D3:1828-2455	4
Tissue	SRR11173818	76290358	D3:1828-2673	2
Tissue	SRR11173818	76290358	D3:1828-2676	12
Tissue	SRR11173818	76290358	D3:1828-2753	1
Tissue	SRR11173818	76290358	D3:2272-2319	1
Tissue	SRR11173818	76290358	D3:255-536	16
Tissue	SRR11173818	76290358	D3:2946-2982	2
Tissue	SRR11173818	76290358	D3:635-1025	2
Tissue	SRR11173818	76290358	D3:635-1057	3
Tissue	SRR11173818	76290358	D3:635-1088	208
Tissue	SRR11173818	76290358	D3:635-1650	255
Tissue	SRR11173818	76290358	D3:635-1857	1503
Tissue	SRR11173818	76290358	D3:635-1873	5
Tissue	SRR11173818	76290358	D3:659-1057	1
Tissue	SRR11173818	76290358	D3:659-1088	20
Tissue	SRR11173818	76290358	D3:659-1650	114
Tissue	SRR11173818	76290358	D3:659-1827	3
Tissue	SRR11173818	76290358	D3:659-1857	942
Tissue	SRR11173818	76290358	D3:659-1873	3
Tissue	SRR11173819	44184690	D3:1173-1269	6
Tissue	SRR11173819	44184690	D3:1173-1305	2
Tissue	SRR11173819	44184690	D3:1173-1355	1
Tissue	SRR11173819	44184690	D3:1173-1650	410
Tissue	SRR11173819	44184690	D3:1173-1857	71
Tissue	SRR11173819	44184690	D3:1173-1873	1
Tissue	SRR11173819	44184690	D3:1759-2309	3
Tissue	SRR11173819	44184690	D3:1828-1857	9
Tissue	SRR11173819	44184690	D3:1828-2455	1
Tissue	SRR11173819	44184690	D3:1828-2673	1
Tissue	SRR11173819	44184690	D3:1828-2676	1
Tissue	SRR11173819	44184690	D3:2029-2052	1
Tissue	SRR11173819	44184690	D3:635-1025	3
Tissue	SRR11173819	44184690	D3:635-1088	23
Tissue	SRR11173819	44184690	D3:635-1650	39
Tissue	SRR11173819	44184690	D3:635-1857	203
Tissue	SRR11173819	44184690	D3:635-1873	3
Tissue	SRR11173819	44184690	D3:659-1088	4
Tissue	SRR11173819	44184690	D3:659-1650	23
Tissue	SRR11173819	44184690	D3:659-1857	197
Tissue	SRR1802692	103082314
Tissue	SRR1802983	71297595
Tissue	SRR1803869	103805691
Tissue	SRR1803885	83348686
Tissue	SRR1803891	70602375
Tissue	SRR1803907	86273842
Tissue	SRR2185787	35832392	C2:275-1890	1
Tissue	SRR2185787	35832392	C2:635-1683	1
Tissue	SRR2185787	35832392	C2:635-1890	5
Tissue	SRR2185787	35832392	C2:75-3036	1
Tissue	SRR3140234	13656382	B2:1206-1683	1
Tissue	SRR3140235	13656407
Tissue	SRR3140236	13609156	B2:1206-1890	1
Tissue	SRR3140237	13630301
Tissue	SRR3140238	13795244	B2:1206-1683	1
Tissue	SRR3140239	15864781
Tissue	SRR3140240	15784044	B2:1206-1305	3
Tissue	SRR3140240	15784044	B2:1206-1388	1
Tissue	SRR3140240	15784044	B2:1206-1683	5
Tissue	SRR3140240	15784044	B2:1206-1890	3
Tissue	SRR3140240	15784044	B2:124-422	1
Tissue	SRR3140240	15784044	B2:129-2332	1
Tissue	SRR3140240	15784044	B2:1334-1535	80
Tissue	SRR3140240	15784044	B2:1861-2352	1
Tissue	SRR3140240	15784044	B2:1861-2533	1
Tissue	SRR3140240	15784044	B2:2058-2085	1
Tissue	SRR3140240	15784044	B2:2136-3048	36
Tissue	SRR3140240	15784044	B2:267-3138	2
Tissue	SRR3140240	15784044	B2:275-1890	2
Tissue	SRR3140240	15784044	B2:275-457	2
Tissue	SRR3140240	15784044	B2:275-536	3
Tissue	SRR3140240	15784044	B2:350-399	1
Tissue	SRR3140240	15784044	B2:445-896	1
Tissue	SRR3140240	15784044	B2:532-3048	2
Tissue	SRR3140240	15784044	B2:635-1121	3
Tissue	SRR3140240	15784044	B2:635-1683	43
Tissue	SRR3140240	15784044	B2:635-1890	46
Tissue	SRR3140240	15784044	B2:635-748	2
Tissue	SRR3140240	15784044	B2:659-1683	1
Tissue	SRR3140240	15784044	B2:659-1860	1
Tissue	SRR3140240	15784044	B2:659-1890	7
Tissue	SRR3140241	15729016	B2:1206-1372	1
Tissue	SRR3140241	15729016	B2:1206-1388	2
Tissue	SRR3140241	15729016	B2:1206-1683	2
Tissue	SRR3140241	15729016	B2:124-2332	2
Tissue	SRR3140241	15729016	B2:162-214	1
Tissue	SRR3140241	15729016	B2:1861-2706	1
Tissue	SRR3140241	15729016	B2:2136-3048	39
Tissue	SRR3140241	15729016	B2:2607-3079	1
Tissue	SRR3140241	15729016	B2:275-1683	1
Tissue	SRR3140241	15729016	B2:275-1890	1
Tissue	SRR3140241	15729016	B2:275-536	4
Tissue	SRR3140241	15729016	B2:2979-3015	1
Tissue	SRR3140241	15729016	B2:532-3048	3
Tissue	SRR3140241	15729016	B2:635-1121	3
Tissue	SRR3140241	15729016	B2:635-1683	42
Tissue	SRR3140241	15729016	B2:635-1890	48
Tissue	SRR3140241	15729016	B2:635-748	1
Tissue	SRR3140241	15729016	B2:659-1121	1
Tissue	SRR3140241	15729016	B2:659-1683	3
Tissue	SRR3140241	15729016	B2:659-1890	5
Tissue	SRR3140242	15714185	B2:1206-1683	5
Tissue	SRR3140242	15714185	B2:1206-1890	3
Tissue	SRR3140242	15714185	B2:1206-2706	1
Tissue	SRR3140242	15714185	B2:124-2332	1
Tissue	SRR3140242	15714185	B2:129-422	27
Tissue	SRR3140242	15714185	B2:1596-3060	1
Tissue	SRR3140242	15714185	B2:166-214	2
Tissue	SRR3140242	15714185	B2:1861-2352	1
Tissue	SRR3140242	15714185	B2:1861-2786	1
Tissue	SRR3140242	15714185	B2:2077-2099	1
Tissue	SRR3140242	15714185	B2:2136-3048	33
Tissue	SRR3140242	15714185	B2:267-3138	3
Tissue	SRR3140242	15714185	B2:275-1683	2
Tissue	SRR3140242	15714185	B2:275-2136	1
Tissue	SRR3140242	15714185	B2:275-536	1
Tissue	SRR3140242	15714185	B2:635-1121	2
Tissue	SRR3140242	15714185	B2:635-1372	2
Tissue	SRR3140242	15714185	B2:635-1683	40
Tissue	SRR3140242	15714185	B2:635-1890	61
Tissue	SRR3140242	15714185	B2:635-748	1
Tissue	SRR3140242	15714185	B2:659-1683	1
Tissue	SRR3140242	15714185	B2:659-1890	3
Tissue	SRR3140243	15963955	B2:1003-2256	2
Tissue	SRR3140243	15963955	B2:102-259	2
Tissue	SRR3140243	15963955	B2:1206-1305	2
Tissue	SRR3140243	15963955	B2:1206-1372	1
Tissue	SRR3140243	15963955	B2:1206-1683	5
Tissue	SRR3140243	15963955	B2:1206-1890	4
Tissue	SRR3140243	15963955	B2:124-2706	1
Tissue	SRR3140243	15963955	B2:124-560	1
Tissue	SRR3140243	15963955	B2:129-2332	1
Tissue	SRR3140243	15963955	B2:1861-2352	1
Tissue	SRR3140243	15963955	B2:1861-2488	1
Tissue	SRR3140243	15963955	B2:1861-2761	1
Tissue	SRR3140243	15963955	B2:2136-3048	34
Tissue	SRR3140243	15963955	B2:275-1683	1
Tissue	SRR3140243	15963955	B2:275-1890	4
Tissue	SRR3140243	15963955	B2:275-457	4
Tissue	SRR3140243	15963955	B2:343-905	1
Tissue	SRR3140243	15963955	B2:635-1121	3
Tissue	SRR3140243	15963955	B2:635-1683	43
Tissue	SRR3140243	15963955	B2:635-1890	42
Tissue	SRR3140243	15963955	B2:635-748	1
Tissue	SRR3140243	15963955	B2:659-1683	1
Tissue	SRR3140243	15963955	B2:659-1890	1
Tissue	SRR3140244	13737036	C2:1206-1683	2
Tissue	SRR3140245	13657741	C2:635-1890	1
Tissue	SRR3140246	13610520	C2:1206-1683	3
Tissue	SRR3140247	13573977
Tissue	SRR3140248	13813852	C2:1262-1689	1
Tissue	SRR3140249	12956483
Tissue	SRR3140250	12894974
Tissue	SRR3140251	12857918
Tissue	SRR3140252	12842376
Tissue	SRR3140253	13045422
Tissue	SRR3140254	13950052	C2:1206-1683	3
Tissue	SRR3140254	13950052	C2:1206-1890	4
Tissue	SRR3140254	13950052	C2:1861-2690	1
Tissue	SRR3140254	13950052	C2:635-1121	1
Tissue	SRR3140254	13950052	C2:635-1890	1
Tissue	SRR3140255	13880790	C2:1206-1683	3
Tissue	SRR3140255	13880790	C2:1206-1890	1
Tissue	SRR3140255	13880790	C2:1861-2706	1
Tissue	SRR3140255	13880790	C2:255-422	1
Tissue	SRR3140255	13880790	C2:635-1890	1
Tissue	SRR3140255	13880790	C2:659-1121	1
Tissue	SRR3140255	13880790	C2:659-1890	1
Tissue	SRR3140256	13832453	C2:1206-1683	2
Tissue	SRR3140256	13832453	C2:1206-1890	4
Tissue	SRR3140256	13832453	C2:635-1890	1
Tissue	SRR3140256	13832453	C2:659-1890	2
Tissue	SRR3140257	13802446	C2:1206-1683	3
Tissue	SRR3140257	13802446	C2:1206-1890	2
Tissue	SRR3140257	13802446	C2:1861-2488	3
Tissue	SRR3140257	13802446	C2:1861-2709	2
Tissue	SRR3140257	13802446	C2:659-1890	3
Tissue	SRR3140258	14037752	C2:1206-1683	4
Tissue	SRR3140258	14037752	C2:1206-1890	3
Tissue	SRR3140258	14037752	C2:1861-2488	1
Tissue	SRR3140258	14037752	C2:1861-2709	2
Tissue	SRR3140258	14037752	C2:1861-2786	1
Tissue	SRR3140258	14037752	C2:255-422	1
Tissue	SRR3140258	14037752	C2:635-1890	1
Tissue	SRR3140259	25502404	C2:1206-1683	2
Tissue	SRR3140259	25502404	C2:1206-1890	8
Tissue	SRR3140259	25502404	C2:1861-2706	1
Tissue	SRR3140260	25322682	C2:1206-1890	2
Tissue	SRR3140260	25322682	C2:635-1121	1
Tissue	SRR3140260	25322682	C2:635-1890	2
Tissue	SRR3140261	25088404	C2:1206-1683	1
Tissue	SRR3140261	25088404	C2:1206-1890	5
Tissue	SRR3140261	25088404	C2:1861-1890	1
Tissue	SRR3140261	25088404	C2:1861-2488	1
Tissue	SRR3140261	25088404	C2:635-1890	1
Tissue	SRR3140261	25088404	C2:659-1890	1
Tissue	SRR3140262	25477611	C2:1206-1683	3
Tissue	SRR3140262	25477611	C2:1206-1890	4
Tissue	SRR3140263	25231428	C2:1206-1683	4
Tissue	SRR3140263	25231428	C2:1206-1890	6
Tissue	SRR3140264	11704932	C2:1206-1683	4
Tissue	SRR3140264	11704932	C2:1206-1890	1
Tissue	SRR3140264	11704932	C2:1206-2185	1
Tissue	SRR3140264	11704932	C2:1861-1890	25
Tissue	SRR3140264	11704932	C2:635-1121	1
Tissue	SRR3140264	11704932	C2:635-1683	4
Tissue	SRR3140264	11704932	C2:635-1890	4
Tissue	SRR3140264	11704932	C2:659-1121	1
Tissue	SRR3140265	11637717	C2:1206-1683	4
Tissue	SRR3140265	11637717	C2:1206-1890	1
Tissue	SRR3140265	11637717	C2:1206-2185	1
Tissue	SRR3140265	11637717	C2:1861-1890	24
Tissue	SRR3140265	11637717	C2:635-1683	4
Tissue	SRR3140265	11637717	C2:635-1890	7
Tissue	SRR3140265	11637717	C2:659-1121	1
Tissue	SRR3140265	11637717	C2:659-1890	1
Tissue	SRR3140266	11549582	C2:1206-1683	5
Tissue	SRR3140266	11549582	C2:1206-1890	2
Tissue	SRR3140266	11549582	C2:1861-1890	19
Tissue	SRR3140266	11549582	C2:635-1683	1
Tissue	SRR3140266	11549582	C2:635-1890	3
Tissue	SRR3140266	11549582	C2:659-1121	1
Tissue	SRR3140267	11745875	C2:1206-1683	3
Tissue	SRR3140267	11745875	C2:1206-1890	4
Tissue	SRR3140267	11745875	C2:1861-1890	25
Tissue	SRR3140267	11745875	C2:1861-2786	1
Tissue	SRR3140267	11745875	C2:635-1121	1
Tissue	SRR3140267	11745875	C2:635-1683	10
Tissue	SRR3140267	11745875	C2:635-1890	11
Tissue	SRR3140268	11565787	C2:1206-1683	5
Tissue	SRR3140268	11565787	C2:1861-1890	26
Tissue	SRR3140268	11565787	C2:635-1121	1
Tissue	SRR3140268	11565787	C2:635-1683	2
Tissue	SRR3140268	11565787	C2:635-1890	9
Tissue	SRR3140268	11565787	C2:659-1121	1
Tissue	SRR3140269	18475175	C2:1206-1683	12
Tissue	SRR3140269	18475175	C2:1206-1890	12
Tissue	SRR3140269	18475175	C2:1861-2488	1
Tissue	SRR3140269	18475175	C2:1861-2706	2
Tissue	SRR3140269	18475175	C2:1861-2786	4
Tissue	SRR3140269	18475175	C2:275-1890	1
Tissue	SRR3140269	18475175	C2:635-1121	6
Tissue	SRR3140269	18475175	C2:635-1683	2
Tissue	SRR3140269	18475175	C2:635-1890	121
Tissue	SRR3140269	18475175	C2:659-1121	2
Tissue	SRR3140269	18475175	C2:659-1683	1
Tissue	SRR3140269	18475175	C2:659-1890	10
Tissue	SRR3140269	18475175	C2:905-952	1
Tissue	SRR3140270	18672891	C2:1206-1683	17
Tissue	SRR3140270	18672891	C2:1206-1890	9
Tissue	SRR3140270	18672891	C2:1206-2370	1
Tissue	SRR3140270	18672891	C2:1206-2706	1
Tissue	SRR3140270	18672891	C2:129-2352	1
Tissue	SRR3140270	18672891	C2:1779-3055	1
Tissue	SRR3140270	18672891	C2:1861-2488	1
Tissue	SRR3140270	18672891	C2:1861-2786	3
Tissue	SRR3140270	18672891	C2:2387-3178	1
Tissue	SRR3140270	18672891	C2:275-1683	6
Tissue	SRR3140270	18672891	C2:275-485	6
Tissue	SRR3140270	18672891	C2:3084-3138	1
Tissue	SRR3140270	18672891	C2:445-2085	2
Tissue	SRR3140270	18672891	C2:588-611	285
Tissue	SRR3140270	18672891	C2:635-1121	3
Tissue	SRR3140270	18672891	C2:635-1683	2
Tissue	SRR3140270	18672891	C2:635-1890	93
Tissue	SRR3140270	18672891	C2:635-748	1
Tissue	SRR3140270	18672891	C2:659-1121	2
Tissue	SRR3140270	18672891	C2:659-1683	1
Tissue	SRR3140270	18672891	C2:659-1890	11
Tissue	SRR3140270	18672891	C2:876-927	3
Tissue	SRR3140271	18840733	C2:1206-1683	13
Tissue	SRR3140271	18840733	C2:1206-1890	15
Tissue	SRR3140271	18840733	C2:1206-2370	1
Tissue	SRR3140271	18840733	C2:1861-2488	1
Tissue	SRR3140271	18840733	C2:1861-2706	2
Tissue	SRR3140271	18840733	C2:2387-3178	1
Tissue	SRR3140271	18840733	C2:275-1890	3
Tissue	SRR3140271	18840733	C2:275-457	3
Tissue	SRR3140271	18840733	C2:275-485	4
Tissue	SRR3140271	18840733	C2:588-611	297
Tissue	SRR3140271	18840733	C2:635-1121	2
Tissue	SRR3140271	18840733	C2:635-1683	2
Tissue	SRR3140271	18840733	C2:635-1890	96
Tissue	SRR3140271	18840733	C2:635-2786	1
Tissue	SRR3140271	18840733	C2:659-1121	1
Tissue	SRR3140271	18840733	C2:659-1683	2
Tissue	SRR3140271	18840733	C2:659-1890	5
Tissue	SRR3140271	18840733	C2:905-952	1
Tissue	SRR3140272	18717806	C2:1206-1388	5
Tissue	SRR3140272	18717806	C2:1206-1683	17
Tissue	SRR3140272	18717806	C2:1206-1890	11
Tissue	SRR3140272	18717806	C2:1206-2370	1
Tissue	SRR3140272	18717806	C2:1861-2706	2
Tissue	SRR3140272	18717806	C2:2387-3178	1
Tissue	SRR3140272	18717806	C2:275-1683	1
Tissue	SRR3140272	18717806	C2:275-1890	1
Tissue	SRR3140272	18717806	C2:635-1121	5
Tissue	SRR3140272	18717806	C2:635-1683	2
Tissue	SRR3140272	18717806	C2:635-1890	94
Tissue	SRR3140272	18717806	C2:659-1121	1
Tissue	SRR3140272	18717806	C2:659-1683	2
Tissue	SRR3140272	18717806	C2:659-1890	15
Tissue	SRR3140273	18835526	C2:1206-1280	4
Tissue	SRR3140273	18835526	C2:1206-1683	8
Tissue	SRR3140273	18835526	C2:1206-1890	7
Tissue	SRR3140273	18835526	C2:1861-2488	1
Tissue	SRR3140273	18835526	C2:1861-2706	4
Tissue	SRR3140273	18835526	C2:1861-2786	2
Tissue	SRR3140273	18835526	C2:275-1890	4
Tissue	SRR3140273	18835526	C2:588-611	300
Tissue	SRR3140273	18835526	C2:635-1121	4
Tissue	SRR3140273	18835526	C2:635-1683	4
Tissue	SRR3140273	18835526	C2:635-1890	108
Tissue	SRR3140273	18835526	C2:635-2786	1
Tissue	SRR3140273	18835526	C2:659-1890	15
Tissue	SRR3140273	18835526	C2:779-1296	1
Tissue	SRR3140274	12418056	C2:1206-1890	14
Tissue	SRR3140274	12418056	C2:1648-2318	63
Tissue	SRR3140274	12418056	C2:3119-3153	1
Tissue	SRR3140274	12418056	C2:635-1121	1
Tissue	SRR3140274	12418056	C2:635-1890	68
Tissue	SRR3140275	12359934	C2:1206-1683	2
Tissue	SRR3140275	12359934	C2:1206-1890	14
Tissue	SRR3140275	12359934	C2:1648-2318	55
Tissue	SRR3140275	12359934	C2:255-422	1
Tissue	SRR3140275	12359934	C2:635-1121	2
Tissue	SRR3140275	12359934	C2:635-1890	73
Tissue	SRR3140275	12359934	C2:635-748	1
Tissue	SRR3140276	12141981	C2:1206-1683	3
Tissue	SRR3140276	12141981	C2:1206-1890	7
Tissue	SRR3140276	12141981	C2:1648-2318	42
Tissue	SRR3140276	12141981	C2:1861-1890	1
Tissue	SRR3140276	12141981	C2:1861-2706	1
Tissue	SRR3140276	12141981	C2:275-422	2
Tissue	SRR3140276	12141981	C2:635-1121	1
Tissue	SRR3140276	12141981	C2:635-1890	67
Tissue	SRR3140277	12201391	C2:1206-1890	15
Tissue	SRR3140277	12201391	C2:1648-2318	46
Tissue	SRR3140277	12201391	C2:635-1890	75
Tissue	SRR3140278	12424155	C2:1206-1564	1
Tissue	SRR3140278	12424155	C2:1206-1683	1
Tissue	SRR3140278	12424155	C2:1206-1890	7
Tissue	SRR3140278	12424155	C2:1648-2318	56
Tissue	SRR3140278	12424155	C2:1865-3153	1
Tissue	SRR3140278	12424155	C2:275-422	3
Tissue	SRR3140278	12424155	C2:635-1890	61
Tissue	SRR3140279	15846435	B2:1206-1683	3
Tissue	SRR3140280	15994629	B2:1206-1683	3
Tissue	SRR3140280	15994629	B2:1206-1890	1
Tissue	SRR3140280	15994629	B2:1861-2709	1
Tissue	SRR3140281	16025446	B2:1206-1683	7
Tissue	SRR3140281	16025446	B2:1206-1890	1
Tissue	SRR3140282	16120325	B2:1206-1683	4
Tissue	SRR3140282	16120325	B2:1861-2706	1
Tissue	SRR3140283	16020517	B2:1206-1683	8
Tissue	SRR3140283	16020517	B2:1206-1890	1
Tissue	SRR3140283	16020517	B2:1861-2709	1
Tissue	SRR3140284	29812146	C2:1206-1683	4
Tissue	SRR3140284	29812146	C2:1206-1890	1
Tissue	SRR3140284	29812146	C2:124-2352	1
Tissue	SRR3140284	29812146	C2:1861-1890	2
Tissue	SRR3140284	29812146	C2:635-1683	4
Tissue	SRR3140284	29812146	C2:635-1890	37
Tissue	SRR3140284	29812146	C2:659-1890	3
Tissue	SRR3140285	29580961	C2:1206-1683	5
Tissue	SRR3140285	29580961	C2:1206-1890	8
Tissue	SRR3140285	29580961	C2:1861-2786	1
Tissue	SRR3140285	29580961	C2:275-457	1
Tissue	SRR3140285	29580961	C2:635-1121	3
Tissue	SRR3140285	29580961	C2:635-1683	5
Tissue	SRR3140285	29580961	C2:635-1890	31
Tissue	SRR3140285	29580961	C2:659-1890	1
Tissue	SRR3140286	29386560	C2:1206-1683	7
Tissue	SRR3140286	29386560	C2:1206-1890	4
Tissue	SRR3140286	29386560	C2:635-1683	2
Tissue	SRR3140286	29386560	C2:635-1890	27
Tissue	SRR3140286	29386560	C2:659-1683	1
Tissue	SRR3140286	29386560	C2:659-1890	2
Tissue	SRR3140287	29824529	C2:1206-1683	3
Tissue	SRR3140287	29824529	C2:1206-1890	4
Tissue	SRR3140287	29824529	C2:275-457	1
Tissue	SRR3140287	29824529	C2:308-548	1
Tissue	SRR3140287	29824529	C2:635-1683	3
Tissue	SRR3140287	29824529	C2:635-1890	33
Tissue	SRR3140287	29824529	C2:659-1121	1
Tissue	SRR3140287	29824529	C2:659-1890	5
Tissue	SRR3140288	29455175	C2:1206-1683	3
Tissue	SRR3140288	29455175	C2:1206-1890	5
Tissue	SRR3140288	29455175	C2:1861-1890	3
Tissue	SRR3140288	29455175	C2:635-1121	1
Tissue	SRR3140288	29455175	C2:635-1683	4
Tissue	SRR3140288	29455175	C2:635-1890	30
Tissue	SRR3140288	29455175	C2:659-1121	2
Tissue	SRR3140288	29455175	C2:659-1683	1
Tissue	SRR3140288	29455175	C2:659-1890	5
Tissue	SRR3140289	26979609	C2:1206-1683	1
Tissue	SRR3140289	26979609	C2:1206-1890	10
Tissue	SRR3140290	26821605	C2:1206-1683	1
Tissue	SRR3140290	26821605	C2:1206-1890	11
Tissue	SRR3140290	26821605	C2:635-1890	1
Tissue	SRR3140291	26295058	C2:1206-1890	13
Tissue	SRR3140291	26295058	C2:635-1890	1
Tissue	SRR3140293	26373143	C2:1206-1683	2
Tissue	SRR3140293	26373143	C2:1206-1890	9
Tissue	SRR3140294	26963901	C2:1206-1683	2
Tissue	SRR3140294	26963901	C2:1206-1890	9
Tissue	SRR3140294	26963901	C2:635-1890	1
Tissue	SRR3140295	20117143
Tissue	SRR3140296	19873842
Tissue	SRR3140297	20176687
Tissue	SRR3140298	19738923
Tissue	SRR3140299	18815563	B2:1206-1683	5
Tissue	SRR3140299	18815563	B2:1861-2709	1
Tissue	SRR3140300	18878147	B2:1206-1683	1
Tissue	SRR3140300	18878147	B2:1206-1890	1
Tissue	SRR3140300	18878147	B2:1861-2709	1
Tissue	SRR3140301	19130837	B2:1206-1372	1
Tissue	SRR3140301	19130837	B2:1206-1683	2
Tissue	SRR3140301	19130837	B2:129-2352	1
Tissue	SRR3140302	19424133	B2:1206-1683	4
Tissue	SRR3140302	19424133	B2:1206-1890	1
Tissue	SRR3140302	19424133	B2:1861-2709	1
Tissue	SRR3140303	19622857	C2:1206-1388	9
Tissue	SRR3140303	19622857	C2:1206-1683	3
Tissue	SRR3140303	19622857	C2:1206-1890	6
Tissue	SRR3140303	19622857	C2:1861-2488	1
Tissue	SRR3140303	19622857	C2:275-1890	1
Tissue	SRR3140303	19622857	C2:3159-3178	208
Tissue	SRR3140303	19622857	C2:635-1121	1
Tissue	SRR3140303	19622857	C2:635-1890	7
Tissue	SRR3140304	19392670	C2:1206-1388	13
Tissue	SRR3140304	19392670	C2:1206-1683	5
Tissue	SRR3140304	19392670	C2:1206-1890	11
Tissue	SRR3140304	19392670	C2:1861-2488	1
Tissue	SRR3140304	19392670	C2:2694-3048	1
Tissue	SRR3140304	19392670	C2:279-1534	1
Tissue	SRR3140304	19392670	C2:3159-3178	207
Tissue	SRR3140304	19392670	C2:635-1890	5
Tissue	SRR3140305	19783917	C2:1206-1388	9
Tissue	SRR3140305	19783917	C2:1206-1683	4
Tissue	SRR3140305	19783917	C2:1206-1890	8
Tissue	SRR3140305	19783917	C2:3119-3153	1
Tissue	SRR3140305	19783917	C2:3159-3178	227
Tissue	SRR3140305	19783917	C2:635-1121	1
Tissue	SRR3140305	19783917	C2:635-1890	7
Tissue	SRR3140305	19783917	C2:659-1121	2
Tissue	SRR3140306	18925107	C2:1206-1388	10
Tissue	SRR3140306	18925107	C2:1206-1683	4
Tissue	SRR3140306	18925107	C2:1206-1890	3
Tissue	SRR3140306	18925107	C2:124-2786	1
Tissue	SRR3140306	18925107	C2:1861-1890	1
Tissue	SRR3140306	18925107	C2:3119-3153	1
Tissue	SRR3140306	18925107	C2:3159-3178	247
Tissue	SRR3140306	18925107	C2:635-1121	1
Tissue	SRR3140306	18925107	C2:635-1890	9
Tissue	SRR3140306	18925107	C2:659-1890	1
Tissue	SRR3140307	20283850	B2:1206-1683	29
Tissue	SRR3140307	20283850	B2:1206-1890	11
Tissue	SRR3140307	20283850	B2:1861-2709	1
Tissue	SRR3140307	20283850	B2:635-1683	1
Tissue	SRR3140307	20283850	B2:659-1121	1
Tissue	SRR3140308	20399075	B2:1206-1683	34
Tissue	SRR3140308	20399075	B2:1206-1890	13
Tissue	SRR3140308	20399075	B2:1465-1485	1
Tissue	SRR3140308	20399075	B2:1861-2709	1
Tissue	SRR3140308	20399075	B2:635-794	2
Tissue	SRR3140309	20700093	B2:1206-1683	15
Tissue	SRR3140309	20700093	B2:1206-1890	13
Tissue	SRR3140309	20700093	B2:129-2332	1
Tissue	SRR3140309	20700093	B2:1861-2352	4
Tissue	SRR3140309	20700093	B2:1861-2709	3
Tissue	SRR3140309	20700093	B2:635-1683	1
Tissue	SRR3140309	20700093	B2:635-2488	1
Tissue	SRR3140309	20700093	B2:635-794	1
Tissue	SRR3140309	20700093	B2:659-1121	1
Tissue	SRR3140309	20700093	B2:659-2706	1
Tissue	SRR3140310	20421144	B2:1206-1683	22
Tissue	SRR3140310	20421144	B2:1206-1890	11
Tissue	SRR3140310	20421144	B2:1206-2786	1
Tissue	SRR3140310	20421144	B2:1861-2709	1
Tissue	SRR3140310	20421144	B2:635-1683	1
Tissue	SRR3140310	20421144	B2:635-794	1
Tissue	SRR3140311	20071772	C2:1206-1683	2
Tissue	SRR3140311	20071772	C2:1206-1890	2
Tissue	SRR3140312	20160626	C2:1206-1683	2
Tissue	SRR3140312	20160626	C2:1206-1890	10
Tissue	SRR3140312	20160626	C2:1206-2706	1
Tissue	SRR3140313	20420820	C2:1206-1683	5
Tissue	SRR3140313	20420820	C2:1206-1890	4
Tissue	SRR3140313	20420820	C2:1206-1906	1
Tissue	SRR3140313	20420820	C2:1861-3129	1
Tissue	SRR3140314	20656440	C2:1206-1683	1
Tissue	SRR3140314	20656440	C2:1206-1890	6
Tissue	SRR3140314	20656440	C2:1861-2706	1
Tissue	SRR3140315	15534744	C2:1206-1683	1
Tissue	SRR3140315	15534744	C2:1206-1890	2
Tissue	SRR3140315	15534744	C2:635-1121	3
Tissue	SRR3140315	15534744	C2:635-1683	1
Tissue	SRR3140315	15534744	C2:635-1890	17
Tissue	SRR3140316	15656169	C2:1206-1890	1
Tissue	SRR3140316	15656169	C2:275-457	3
Tissue	SRR3140316	15656169	C2:275-485	1
Tissue	SRR3140316	15656169	C2:635-1121	3
Tissue	SRR3140316	15656169	C2:635-1890	10
Tissue	SRR3140317	15682469	C2:1126-1170	1
Tissue	SRR3140317	15682469	C2:1206-1890	6
Tissue	SRR3140317	15682469	C2:124-794	1
Tissue	SRR3140317	15682469	C2:275-457	2
Tissue	SRR3140317	15682469	C2:635-1121	3
Tissue	SRR3140317	15682469	C2:635-1890	13
Tissue	SRR3140318	15806306	C2:124-2786	1
Tissue	SRR3140318	15806306	C2:275-457	3
Tissue	SRR3140318	15806306	C2:635-1121	1
Tissue	SRR3140318	15806306	C2:635-1683	1
Tissue	SRR3140318	15806306	C2:635-1890	14
Tissue	SRR3140319	15693154	C2:1206-1683	2
Tissue	SRR3140319	15693154	C2:1206-1890	1
Tissue	SRR3140319	15693154	C2:635-1121	2
Tissue	SRR3140319	15693154	C2:635-1890	9
Tissue	SRR3140319	15693154	C2:659-748	1
Tissue	SRR3140320	11894369	C2:1206-1683	6
Tissue	SRR3140320	11894369	C2:1206-1890	6
Tissue	SRR3140320	11894369	C2:1861-2709	2
Tissue	SRR3140321	12081027	C2:1206-1683	6
Tissue	SRR3140321	12081027	C2:1206-1890	4
Tissue	SRR3140321	12081027	C2:1861-2786	1
Tissue	SRR3140321	12081027	C2:275-424	1
Tissue	SRR3140321	12081027	C2:635-1890	2
Tissue	SRR3140322	12202125	C2:1206-1683	5
Tissue	SRR3140322	12202125	C2:1206-1890	5
Tissue	SRR3140322	12202125	C2:1861-1890	1
Tissue	SRR3140323	12096137	C2:1206-1683	3
Tissue	SRR3140323	12096137	C2:1206-1890	7
Tissue	SRR3140323	12096137	C2:1861-2709	2
Tissue	SRR3140323	12096137	C2:1861-2786	1
Tissue	SRR3140324	12206416	C2:1206-1388	1
Tissue	SRR3140324	12206416	C2:1206-1683	11
Tissue	SRR3140324	12206416	C2:1206-1890	3
Tissue	SRR3140324	12206416	C2:1861-2709	1
Tissue	SRR3140324	12206416	C2:635-1890	1
Tissue	SRR3140326	16633534	C2:1206-1374	1
Tissue	SRR3140326	16633534	C2:1206-1890	1
Tissue	SRR3140326	16633534	C2:1861-2488	1
Tissue	SRR3140326	16633534	C2:2466-3055	1
Tissue	SRR3140327	16756350	C2:1206-1334	1
Tissue	SRR3140327	16756350	C2:1206-1683	3
Tissue	SRR3140327	16756350	C2:1206-1890	4
Tissue	SRR3140328	16721610	C2:1206-1683	1
Tissue	SRR3140328	16721610	C2:1206-1890	2
Tissue	SRR3140328	16721610	C2:1517-1948	1
Tissue	SRR3140328	16721610	C2:1861-2706	1
Tissue	SRR3140329	16940387	C2:1206-1890	1
Tissue	SRR3140330	16741246	C2:1206-1683	1
Tissue	SRR3140330	16741246	C2:1206-1890	4
Tissue	SRR3140330	16741246	C2:124-2786	1
Tumor	SRR3140331	15029366
Tumor	SRR3140332	14965155	B2:1206-1683	1
Tumor	SRR3140333	14912078
Tumor	SRR3140334	14905663	B2:1206-1683	1
Tumor	SRR3140335	15129806
Tumor	SRR3140336	15080478	B2:1206-1372	1
Tumor	SRR3140336	15080478	B2:1206-1683	7
Tumor	SRR3140336	15080478	B2:1206-1890	3
Tumor	SRR3140336	15080478	B2:1861-2706	1
Tumor	SRR3140336	15080478	B2:255-536	2
Tumor	SRR3140336	15080478	B2:635-1683	1
Tumor	SRR3140336	15080478	B2:635-1890	1
Tumor	SRR3140336	15080478	B2:635-748	2
Tumor	SRR3140337	15049520	B2:1206-1372	2
Tumor	SRR3140337	15049520	B2:1206-1388	1
Tumor	SRR3140337	15049520	B2:1206-1683	9
Tumor	SRR3140337	15049520	B2:1206-1890	3
Tumor	SRR3140337	15049520	B2:1861-2786	1
Tumor	SRR3140337	15049520	B2:275-536	2
Tumor	SRR3140337	15049520	B2:635-1683	5
Tumor	SRR3140337	15049520	B2:635-1890	4
Tumor	SRR3140337	15049520	B2:635-748	1
Tumor	SRR3140338	14998216	B2:1206-1372	1
Tumor	SRR3140338	14998216	B2:1206-1388	2
Tumor	SRR3140338	14998216	B2:1206-1683	8
Tumor	SRR3140338	14998216	B2:1206-1890	5
Tumor	SRR3140338	14998216	B2:1861-1890	1
Tumor	SRR3140338	14998216	B2:255-536	3
Tumor	SRR3140338	14998216	B2:635-1121	3
Tumor	SRR3140338	14998216	B2:635-1683	4
Tumor	SRR3140338	14998216	B2:635-1890	1
Tumor	SRR3140339	15000641	B2:1206-1372	3
Tumor	SRR3140339	15000641	B2:1206-1388	4
Tumor	SRR3140339	15000641	B2:1206-1683	6
Tumor	SRR3140339	15000641	B2:1206-1890	4
Tumor	SRR3140339	15000641	B2:635-1683	1
Tumor	SRR3140339	15000641	B2:635-1890	2
Tumor	SRR3140339	15000641	B2:635-748	1
Tumor	SRR3140339	15000641	B2:659-1121	2
Tumor	SRR3140340	15213114	B2:1206-1388	1
Tumor	SRR3140340	15213114	B2:1206-1683	9
Tumor	SRR3140340	15213114	B2:1206-1890	1
Tumor	SRR3140340	15213114	B2:255-536	3
Tumor	SRR3140340	15213114	B2:635-748	2
Tumor	SRR3140341	14316545
Tumor	SRR3140342	14205776
Tumor	SRR3140343	14143802	C2:1206-1683	1
Tumor	SRR3140344	14112036
Tumor	SRR3140345	14363259	C2:1861-2706	1
Tumor	SRR3140346	16302931
Tumor	SRR3140347	16165684
Tumor	SRR3140348	16109011
Tumor	SRR3140349	16043298
Tumor	SRR3140350	16331110
Tumor	SRR3140351	16334827
Tumor	SRR3140352	16303590
Tumor	SRR3140354	16240820	C2:1206-1683	1
Tumor	SRR3140355	16257584
Tumor	SRR3140356	16485775
Tumor	SRR3140357	10282322
Tumor	SRR3140358	10199134
Tumor	SRR3140359	10005280
Tumor	SRR3140360	10046071
Tumor	SRR3140361	10256053
Tumor	SRR3140362	21990249
Tumor	SRR3140363	21826441
Tumor	SRR3140364	21527390
Tumor	SRR3140365	21703168	C2:1206-1683	1
Tumor	SRR3140366	21852326
Tumor	SRR3140367	13257202	C2:1206-1890	1
Tumor	SRR3140367	13257202	C2:275-424	4
Tumor	SRR3140368	13257066	C2:275-424	6
Tumor	SRR3140369	13122329
Tumor	SRR3140370	13468367	C2:275-424	2
Tumor	SRR3140371	13165548	C2:1206-1890	1
Tumor	SRR3140371	13165548	C2:635-1890	1
Tumor	SRR3140372	18886752	C2:1206-1890	1
Tumor	SRR3140372	18886752	C2:3159-3178	1
Tumor	SRR3140373	18782154	C2:3159-3178	1
Tumor	SRR3140373	18782154	C2:635-1890	1
Tumor	SRR3140374	18597185	C2:3159-3178	1
Tumor	SRR3140375	18859226
Tumor	SRR3140376	18684404	C2:1206-1890	2
Tumor	SRR3140377	13897278	B2:1206-1683	1
Tumor	SRR3140377	13897278	B2:1861-2706	3
Tumor	SRR3140378	13961385	B2:1206-1683	5
Tumor	SRR3140378	13961385	B2:1861-2706	7
Tumor	SRR3140379	13974659	B2:1206-1683	3
Tumor	SRR3140379	13974659	B2:1861-2706	5
Tumor	SRR3140380	14092917	B2:1206-1388	1
Tumor	SRR3140380	14092917	B2:1206-1683	1
Tumor	SRR3140380	14092917	B2:1861-2706	8
Tumor	SRR3140381	13980587	B2:1206-1683	4
Tumor	SRR3140381	13980587	B2:1206-1890	1
Tumor	SRR3140381	13980587	B2:1861-2706	7
Tumor	SRR3140382	12204395
Tumor	SRR3140383	12128817
Tumor	SRR3140384	11900829
Tumor	SRR3140385	11921106
Tumor	SRR3140386	12163312
Tumor	SRR3140387	17968063	C2:1206-1890	2
Tumor	SRR3140388	17823853	C2:3159-3178	4
Tumor	SRR3140389	17641193	C2:3159-3178	2
Tumor	SRR3140390	17787441	C2:3159-3178	3
Tumor	SRR3140391	17802513
Tumor	SRR3140392	15509513	C2:1861-2706	1
Tumor	SRR3140393	15710082	C2:1206-1683	1
Tumor	SRR3140394	15912293	C2:1206-1683	1
Tumor	SRR3140394	15912293	C2:1206-1890	3
Tumor	SRR3140395	16475536	C2:1206-1683	2
Tumor	SRR3140396	21574267
Tumor	SRR3140397	21252333	B2:1861-2706	1
Tumor	SRR3140398	21610466	B2:1206-1683	2
Tumor	SRR3140398	21610466	B2:1861-2706	1
Tumor	SRR3140399	20936889
Tumor	SRR3140400	22276216	C2:1206-1890	2
Tumor	SRR3140400	22276216	C2:1861-2706	1
Tumor	SRR3140400	22276216	C2:3159-3178	391
Tumor	SRR3140400	22276216	C2:635-1890	1
Tumor	SRR3140401	21892377	C2:1206-1890	1
Tumor	SRR3140401	21892377	C2:1861-2706	1
Tumor	SRR3140401	21892377	C2:1861-2786	1
Tumor	SRR3140401	21892377	C2:3159-3178	391
Tumor	SRR3140402	22305506	C2:1206-1890	3
Tumor	SRR3140402	22305506	C2:3159-3178	400
Tumor	SRR3140403	21385632	C2:1206-1890	3
Tumor	SRR3140403	21385632	C2:1861-2706	1
Tumor	SRR3140403	21385632	C2:3159-3178	379
Tumor	SRR3140404	18800210
Tumor	SRR3140405	18468776
Tumor	SRR3140406	18792546
Tumor	SRR3140407	18228209
Tumor	SRR3140408	21295882	C2:1206-1890	4
Tumor	SRR3140409	20856835	C2:1206-1890	7
Tumor	SRR3140410	21237328	C2:1206-1890	3
Tumor	SRR3140411	20303520	C2:1206-1890	7
Tumor	SRR3140412	16336437	C2:1206-1683	3
Tumor	SRR3140413	16568911
Tumor	SRR3140414	16793770	C2:1206-1890	1
Tumor	SRR3140415	16592129	C2:1206-1683	2
Tumor	SRR3140415	16592129	C2:1206-1890	1
Tumor	SRR3140416	16788059	C2:1206-1890	3
Tumor	SRR3140417	14052664	C2:1206-1683	2
Tumor	SRR3140417	14052664	C2:1206-1890	8
Tumor	SRR3140417	14052664	C2:275-536	1
Tumor	SRR3140417	14052664	C2:635-1121	7
Tumor	SRR3140417	14052664	C2:635-1890	14
Tumor	SRR3140418	14121356	C2:1206-1890	6
Tumor	SRR3140418	14121356	C2:3037-3060	1
Tumor	SRR3140418	14121356	C2:635-1121	8
Tumor	SRR3140418	14121356	C2:635-1890	3
Tumor	SRR3140418	14121356	C2:639-905	1
Tumor	SRR3140419	14079649	C2:1206-1683	1
Tumor	SRR3140419	14079649	C2:1206-1890	2
Tumor	SRR3140419	14079649	C2:635-1121	7
Tumor	SRR3140419	14079649	C2:635-1683	1
Tumor	SRR3140419	14079649	C2:635-1890	12
Tumor	SRR3140419	14079649	C2:635-927	1
Tumor	SRR3140420	14304439	C2:1206-1683	1
Tumor	SRR3140420	14304439	C2:1206-1890	2
Tumor	SRR3140420	14304439	C2:275-1890	1
Tumor	SRR3140420	14304439	C2:275-536	2
Tumor	SRR3140420	14304439	C2:635-1121	4
Tumor	SRR3140420	14304439	C2:635-1890	13
Tumor	SRR3140420	14304439	C2:635-748	1
Tumor	SRR3140421	14093919	C2:1206-1890	5
Tumor	SRR3140421	14093919	C2:1861-2706	1
Tumor	SRR3140421	14093919	C2:275-536	2
Tumor	SRR3140421	14093919	C2:635-1121	7
Tumor	SRR3140421	14093919	C2:635-1890	12
Tumor	SRR3140422	17795159	C2:1206-1296	2
Tumor	SRR3140422	17795159	C2:1206-1890	2
Tumor	SRR3140422	17795159	C2:635-1121	8
Tumor	SRR3140423	17954621	C2:1206-1890	3
Tumor	SRR3140423	17954621	C2:635-1121	2
Tumor	SRR3140424	17977170	C2:1206-1296	3
Tumor	SRR3140424	17977170	C2:1206-1890	2
Tumor	SRR3140424	17977170	C2:275-536	1
Tumor	SRR3140424	17977170	C2:635-1121	1
Tumor	SRR3140424	17977170	C2:635-1890	1
Tumor	SRR3140424	17977170	C2:659-3036	1
Tumor	SRR3140425	18085397	C2:1206-1296	1
Tumor	SRR3140425	18085397	C2:1206-1334	1
Tumor	SRR3140425	18085397	C2:1206-1890	3
Tumor	SRR3140425	18085397	C2:635-1121	2
Tumor	SRR3140426	18045824	C2:1206-1334	1
Tumor	SRR3140426	18045824	C2:255-424	4
Tumor	SRR3140426	18045824	C2:635-1121	5
Tumor	SRR3140426	18045824	C2:635-3036	1
Tumor	SRR3140426	18045824	C2:659-1121	1
PVTT	SRR3140427	16405528
PVTT	SRR3140428	16319310
PVTT	SRR3140429	16234666
PVTT	SRR3140430	16206401
PVTT	SRR3140431	16470328
PVTT	SRR3140432	18115119	B2:1206-1683	1
PVTT	SRR3140432	18115119	B2:1861-2786	1
PVTT	SRR3140432	18115119	B2:635-1683	1
PVTT	SRR3140432	18115119	B2:635-1890	1
PVTT	SRR3140433	17965035	B2:1206-1372	1
PVTT	SRR3140433	17965035	B2:1206-1388	2
PVTT	SRR3140433	17965035	B2:1206-1683	4
PVTT	SRR3140433	17965035	B2:3159-3188	1
PVTT	SRR3140433	17965035	B2:635-1683	1
PVTT	SRR3140433	17965035	B2:635-1890	2
PVTT	SRR3140433	17965035	B2:635-748	4
PVTT	SRR3140434	17895982	B2:1206-1372	1
PVTT	SRR3140434	17895982	B2:1206-1683	4
PVTT	SRR3140434	17895982	B2:1861-1890	1
PVTT	SRR3140434	17895982	B2:635-748	2
PVTT	SRR3140435	17858694	B2:1206-1683	1
PVTT	SRR3140435	17858694	B2:635-1890	3
PVTT	SRR3140436	18175252	B2:1206-1388	1
PVTT	SRR3140436	18175252	B2:1206-1683	2
PVTT	SRR3140436	18175252	B2:1206-1890	1
PVTT	SRR3140436	18175252	B2:635-1890	2
PVTT	SRR3140437	11951335
PVTT	SRR3140438	11943100	C2:635-748	1
PVTT	SRR3140439	11914253	C2:1861-2786	1
PVTT	SRR3140440	11918385	C2:635-1121	1
PVTT	SRR3140441	12064089
PVTT	SRR3140442	14351179
PVTT	SRR3140443	14330543
PVTT	SRR3140444	14269598
PVTT	SRR3140445	14252459
PVTT	SRR3140446	14471760
PVTT	SRR3140447	16500187
PVTT	SRR3140448	16371945
PVTT	SRR3140449	16309767
PVTT	SRR3140450	16276177
PVTT	SRR3140451	16562952
PVTT	SRR3140453	11520299
PVTT	SRR3140454	11457150
PVTT	SRR3140455	11339766
PVTT	SRR3140456	11374728
PVTT	SRR3140457	11414459
PVTT	SRR3140458	15812164
PVTT	SRR3140459	15708879
PVTT	SRR3140460	15475372
PVTT	SRR3140461	15569842
PVTT	SRR3140462	15731464
PVTT	SRR3140463	15394614	C2:1206-1683	2
PVTT	SRR3140463	15394614	C2:1206-1890	3
PVTT	SRR3140463	15394614	C2:275-424	9
PVTT	SRR3140463	15394614	C2:635-1121	1
PVTT	SRR3140463	15394614	C2:635-1890	3
PVTT	SRR3140464	15541061	C2:1206-1683	2
PVTT	SRR3140464	15541061	C2:1206-1890	3
PVTT	SRR3140464	15541061	C2:275-424	12
PVTT	SRR3140464	15541061	C2:635-1890	1
PVTT	SRR3140465	15657946	C2:1206-1683	3
PVTT	SRR3140465	15657946	C2:1206-1890	6
PVTT	SRR3140465	15657946	C2:275-424	15
PVTT	SRR3140465	15657946	C2:635-1890	1
PVTT	SRR3140466	15567340	C2:1206-1683	4
PVTT	SRR3140466	15567340	C2:1206-1890	5
PVTT	SRR3140466	15567340	C2:275-424	10
PVTT	SRR3140467	15646987	C2:1206-1683	4
PVTT	SRR3140467	15646987	C2:1206-1890	2
PVTT	SRR3140467	15646987	C2:275-424	13
PVTT	SRR3140467	15646987	C2:635-1890	2
PVTT	SRR3140468	15024900	C2:1206-1296	1
PVTT	SRR3140468	15024900	C2:1206-1683	3
PVTT	SRR3140468	15024900	C2:1206-1890	9
PVTT	SRR3140468	15024900	C2:1485-1890	1
PVTT	SRR3140468	15024900	C2:3159-3178	4
PVTT	SRR3140468	15024900	C2:635-1121	1
PVTT	SRR3140469	14947143	C2:1206-1683	2
PVTT	SRR3140469	14947143	C2:1206-1890	5
PVTT	SRR3140469	14947143	C2:635-1890	2
PVTT	SRR3140470	14825321	C2:1206-1683	3
PVTT	SRR3140470	14825321	C2:1206-1890	8
PVTT	SRR3140470	14825321	C2:1861-1890	11
PVTT	SRR3140470	14825321	C2:3103-3188	1
PVTT	SRR3140470	14825321	C2:3159-3178	6
PVTT	SRR3140471	15086877	C2:1206-1683	1
PVTT	SRR3140471	15086877	C2:1206-1890	4
PVTT	SRR3140471	15086877	C2:3159-3178	4
PVTT	SRR3140471	15086877	C2:635-1890	2
PVTT	SRR3140472	14908512	C2:1206-1296	1
PVTT	SRR3140472	14908512	C2:1206-1683	1
PVTT	SRR3140472	14908512	C2:1206-1890	4
PVTT	SRR3140472	14908512	C2:3159-3178	8
PVTT	SRR3140472	14908512	C2:635-1121	2
PVTT	SRR3140472	14908512	C2:635-1890	1
PVTT	SRR3140473	13660329	B2:1206-1683	3
PVTT	SRR3140473	13660329	B2:1861-2706	11
PVTT	SRR3140473	13660329	B2:635-1890	1
PVTT	SRR3140474	13651433	B2:1206-1683	2
PVTT	SRR3140474	13651433	B2:1861-2706	8
PVTT	SRR3140475	13481328	B2:1206-1683	6
PVTT	SRR3140475	13481328	B2:1861-2706	5
PVTT	SRR3140476	13882212	B2:1206-1890	1
PVTT	SRR3140476	13882212	B2:1861-2706	9
PVTT	SRR3140477	13549817	B2:1206-1683	1
PVTT	SRR3140477	13549817	B2:1861-2706	9
PVTT	SRR3140478	19322228
PVTT	SRR3140479	19187813
PVTT	SRR3140480	18933924
PVTT	SRR3140481	19149362
PVTT	SRR3140482	19167830
PVTT	SRR3140483	16712531
PVTT	SRR3140484	16597882
PVTT	SRR3140485	16388506
PVTT	SRR3140486	16556703
PVTT	SRR3140487	16586617
PVTT	SRR3140488	21285043	C2:1206-1890	1
PVTT	SRR3140489	21403988	C2:1206-1683	2
PVTT	SRR3140490	21721719	C2:1206-1890	2
PVTT	SRR3140491	21412211	C2:1206-1683	1
PVTT	SRR3140492	24661853
PVTT	SRR3140493	24432192	B2:1206-1388	1
PVTT	SRR3140493	24432192	B2:1206-1683	3
PVTT	SRR3140494	24876262	B2:1206-1683	1
PVTT	SRR3140495	23849121	B2:1206-1683	2
PVTT	SRR3140496	13882679	C2:3159-3178	284
PVTT	SRR3140496	13882679	C2:635-1890	1
PVTT	SRR3140497	14098858	C2:1206-1890	5
PVTT	SRR3140497	14098858	C2:3159-3178	288
PVTT	SRR3140498	14235976	C2:1206-1683	1
PVTT	SRR3140498	14235976	C2:1206-1890	1
PVTT	SRR3140498	14235976	C2:1861-2706	1
PVTT	SRR3140498	14235976	C2:3159-3178	260
PVTT	SRR3140499	14846658	C2:1206-1890	2
PVTT	SRR3140499	14846658	C2:3159-3178	300
PVTT	SRR3140499	14846658	C2:635-1890	1
PVTT	SRR3140500	17187390
PVTT	SRR3140501	17161864
PVTT	SRR3140502	17410929
PVTT	SRR3140503	17536291
PVTT	SRR3140504	118190136	C2:1206-1890	16
PVTT	SRR3140505	15050651	C2:1206-1890	1
PVTT	SRR3140506	15089741	C2:1206-1890	3
PVTT	SRR3140507	14958862	C2:1206-1683	5
PVTT	SRR3140507	14958862	C2:1206-1890	1
PVTT	SRR3140508	15309807	C2:1206-1890	1
PVTT	SRR3140509	14989454	C2:1206-1683	2
PVTT	SRR3140509	14989454	C2:1206-1890	2
PVTT	SRR3140510	14872892	C2:1206-1683	1
PVTT	SRR3140510	14872892	C2:1206-1890	1
PVTT	SRR3140510	14872892	C2:635-1121	6
PVTT	SRR3140510	14872892	C2:635-1890	2
PVTT	SRR3140511	15079373	C2:635-1121	1
PVTT	SRR3140511	15079373	C2:635-1890	5
PVTT	SRR3140512	15243701	C2:1206-1890	2
PVTT	SRR3140512	15243701	C2:635-1890	2
PVTT	SRR3140514	15086222	C2:1206-1890	1
PVTT	SRR3140514	15086222	C2:275-536	1
PVTT	SRR3140514	15086222	C2:635-1121	3
PVTT	SRR3140514	15086222	C2:635-1890	4
PVTT	SRR3140515	15239588	C2:1206-1683	1
PVTT	SRR3140515	15239588	C2:635-1121	1
PVTT	SRR3140515	15239588	C2:635-1890	2
PVTT	SRR3140516	18746764	C2:1206-1334	1
PVTT	SRR3140516	18746764	C2:1206-1890	2
PVTT	SRR3140516	18746764	C2:635-1121	4
PVTT	SRR3140516	18746764	C2:635-927	1
PVTT	SRR3140517	18952048
PVTT	SRR3140518	19096652	C2:1206-1334	1
PVTT	SRR3140519	19023410	C2:635-1121	2
PVTT	SRR3140519	19023410	C2:635-1890	1
PVTT	SRR3140519	19023410	C2:659-1121	1
PVTT	SRR3140520	19089602	C2:1206-1334	1
PVTT	SRR3140520	19089602	C2:1206-1890	2
PVTT	SRR3140520	19089602	C2:635-1121	3
PHH	SRR5145364	31612019	D3:635-1857	2
PHH	SRR5145365	32885627
PHH	SRR5145366	34683351	D3:635-1857	2
PHH	SRR5145367	34873597	D3:1173-1857	1
PHH	SRR5145367	34873597	D3:635-1650	1
PHH	SRR5145367	34873597	D3:635-1857	7
PHH	SRR5145367	34873597	D3:659-1857	1
PHH	SRR5145368	33393240	D3:1173-1650	19
PHH	SRR5145368	33393240	D3:1173-1857	4
PHH	SRR5145368	33393240	D3:635-1650	2
PHH	SRR5145368	33393240	D3:635-1857	16
PHH	SRR5145368	33393240	D3:659-1857	14
PHH	SRR5145369	31473105	D3:1173-1269	2
PHH	SRR5145369	31473105	D3:1173-1650	93
PHH	SRR5145369	31473105	D3:1173-1857	39
PHH	SRR5145369	31473105	D3:1828-2676	2
PHH	SRR5145369	31473105	D3:255-536	10
PHH	SRR5145369	31473105	D3:635-1088	17
PHH	SRR5145369	31473105	D3:635-1650	34
PHH	SRR5145369	31473105	D3:635-1857	157
PHH	SRR5145369	31473105	D3:659-1650	14
PHH	SRR5145369	31473105	D3:659-1857	51
PHH	SRR5145370	33240080	D3:1173-1269	2
PHH	SRR5145370	33240080	D3:1173-1650	151
PHH	SRR5145370	33240080	D3:1173-1857	35
PHH	SRR5145370	33240080	D3:1828-1857	3
PHH	SRR5145370	33240080	D3:1828-2676	1
PHH	SRR5145370	33240080	D3:255-536	11
PHH	SRR5145370	33240080	D3:635-1088	22
PHH	SRR5145370	33240080	D3:635-1650	64
PHH	SRR5145370	33240080	D3:635-1857	208
PHH	SRR5145370	33240080	D3:659-1088	5
PHH	SRR5145370	33240080	D3:659-1650	16
PHH	SRR5145370	33240080	D3:659-1857	117
PHH	SRR5145371	30328915	D3:1173-1269	1
PHH	SRR5145371	30328915	D3:1173-1650	153
PHH	SRR5145371	30328915	D3:1173-1685	1
PHH	SRR5145371	30328915	D3:1173-1857	29
PHH	SRR5145371	30328915	D3:1828-2455	1
PHH	SRR5145371	30328915	D3:1828-2676	2
PHH	SRR5145371	30328915	D3:255-536	10
PHH	SRR5145371	30328915	D3:2621-3155	1
PHH	SRR5145371	30328915	D3:635-1057	2
PHH	SRR5145371	30328915	D3:635-1088	10
PHH	SRR5145371	30328915	D3:635-1650	65
PHH	SRR5145371	30328915	D3:635-1857	199
PHH	SRR5145371	30328915	D3:659-1088	3
PHH	SRR5145371	30328915	D3:659-1650	25
PHH	SRR5145371	30328915	D3:659-1857	137
PHH	SRR5145372	34098156	D3:1173-1269	5
PHH	SRR5145372	34098156	D3:1173-1650	97
PHH	SRR5145372	34098156	D3:1173-1857	35
PHH	SRR5145372	34098156	D3:1828-1857	1
PHH	SRR5145372	34098156	D3:1828-2676	2
PHH	SRR5145372	34098156	D3:255-536	9
PHH	SRR5145372	34098156	D3:635-1057	2
PHH	SRR5145372	34098156	D3:635-1088	10
PHH	SRR5145372	34098156	D3:635-1650	53
PHH	SRR5145372	34098156	D3:635-1857	183
PHH	SRR5145372	34098156	D3:659-1025	4
PHH	SRR5145372	34098156	D3:659-1088	2
PHH	SRR5145372	34098156	D3:659-1650	10
PHH	SRR5145372	34098156	D3:659-1857	102
PHH	SRR5145387	35440769	D3:635-1857	4
PHH	SRR5145388	34173145	D3:659-1857	1
PHH	SRR5145389	33069829	D3:635-1857	1
PHH	SRR5145390	35335563	D3:1173-1620	1
PHH	SRR5145390	35335563	D3:1173-1650	213
PHH	SRR5145390	35335563	D3:1173-1857	52
PHH	SRR5145390	35335563	D3:1173-1873	1
PHH	SRR5145390	35335563	D3:1828-1857	9
PHH	SRR5145390	35335563	D3:1828-2455	3
PHH	SRR5145390	35335563	D3:1828-2676	3
PHH	SRR5145390	35335563	D3:635-1088	33
PHH	SRR5145390	35335563	D3:635-1650	59
PHH	SRR5145390	35335563	D3:635-1857	314
PHH	SRR5145390	35335563	D3:659-1088	4
PHH	SRR5145390	35335563	D3:659-1650	22
PHH	SRR5145390	35335563	D3:659-1857	211
PHH	SRR5145391	33666262	D3:1173-1269	2
PHH	SRR5145391	33666262	D3:1173-1650	21
PHH	SRR5145391	33666262	D3:1173-1857	12
PHH	SRR5145391	33666262	D3:635-1650	4
PHH	SRR5145391	33666262	D3:635-1857	22
PHH	SRR5145391	33666262	D3:659-1857	11
PHH	SRR5145392	32473865	D3:1173-1269	2
PHH	SRR5145392	32473865	D3:1173-1650	119
PHH	SRR5145392	32473865	D3:1173-1857	48
PHH	SRR5145392	32473865	D3:1828-1857	6
PHH	SRR5145392	32473865	D3:1828-2455	1
PHH	SRR5145392	32473865	D3:1828-2673	1
PHH	SRR5145392	32473865	D3:1828-2676	3
PHH	SRR5145392	32473865	D3:255-536	13
PHH	SRR5145392	32473865	D3:2856-3046	1
PHH	SRR5145392	32473865	D3:635-1088	21
PHH	SRR5145392	32473865	D3:635-1650	32
PHH	SRR5145392	32473865	D3:635-1857	161
PHH	SRR5145392	32473865	D3:659-1088	7
PHH	SRR5145392	32473865	D3:659-1650	10
PHH	SRR5145392	32473865	D3:659-1857	65
PHH	SRR5145393	33968021	D3:1173-1247	1
PHH	SRR5145393	33968021	D3:1173-1269	2
PHH	SRR5145393	33968021	D3:1173-1650	194
PHH	SRR5145393	33968021	D3:1173-1857	53
PHH	SRR5145393	33968021	D3:1828-1857	9
PHH	SRR5145393	33968021	D3:1828-2673	1
PHH	SRR5145393	33968021	D3:255-536	10
PHH	SRR5145393	33968021	D3:635-1057	3
PHH	SRR5145393	33968021	D3:635-1088	58
PHH	SRR5145393	33968021	D3:635-1650	98
PHH	SRR5145393	33968021	D3:635-1857	424
PHH	SRR5145393	33968021	D3:659-1088	10
PHH	SRR5145393	33968021	D3:659-1650	27
PHH	SRR5145393	33968021	D3:659-1857	215
PHH	SRR5145394	33442388	D3:1173-1269	6
PHH	SRR5145394	33442388	D3:1173-1650	244
PHH	SRR5145394	33442388	D3:1173-1857	53
PHH	SRR5145394	33442388	D3:1828-1857	5
PHH	SRR5145394	33442388	D3:1828-2455	5
PHH	SRR5145394	33442388	D3:1828-2676	2
PHH	SRR5145394	33442388	D3:255-536	12
PHH	SRR5145394	33442388	D3:635-1088	53
PHH	SRR5145394	33442388	D3:635-1650	84
PHH	SRR5145394	33442388	D3:635-1857	331
PHH	SRR5145394	33442388	D3:659-1088	10
PHH	SRR5145394	33442388	D3:659-1650	27
PHH	SRR5145394	33442388	D3:659-1857	229
PHH	SRR5145394	33442388	D3:659-2676	2
PHH	SRR5145395	31564144	D3:1173-1269	6
PHH	SRR5145395	31564144	D3:1173-1650	152
PHH	SRR5145395	31564144	D3:1173-1857	56
PHH	SRR5145395	31564144	D3:1828-1857	7
PHH	SRR5145395	31564144	D3:1828-2455	1
PHH	SRR5145395	31564144	D3:1828-2676	1
PHH	SRR5145395	31564144	D3:255-536	8
PHH	SRR5145395	31564144	D3:635-1088	29
PHH	SRR5145395	31564144	D3:635-1650	41
PHH	SRR5145395	31564144	D3:635-1857	272
PHH	SRR5145395	31564144	D3:659-1088	8
PHH	SRR5145395	31564144	D3:659-1650	20
PHH	SRR5145395	31564144	D3:659-1857	168
PHH	SRR5145395	31564144	D3:659-1873	3
PHH	SRR5145396	32051285	D3:1173-1269	6
PHH	SRR5145396	32051285	D3:1173-1650	158
PHH	SRR5145396	32051285	D3:1173-1857	53
PHH	SRR5145396	32051285	D3:1828-1857	9
PHH	SRR5145396	32051285	D3:1828-2673	2
PHH	SRR5145396	32051285	D3:1828-2676	2
PHH	SRR5145396	32051285	D3:2303-2335	2
PHH	SRR5145396	32051285	D3:255-536	13
PHH	SRR5145396	32051285	D3:2856-3046	2
PHH	SRR5145396	32051285	D3:635-1057	1
PHH	SRR5145396	32051285	D3:635-1088	19
PHH	SRR5145396	32051285	D3:635-1650	69
PHH	SRR5145396	32051285	D3:635-1857	249
PHH	SRR5145396	32051285	D3:659-1057	1
PHH	SRR5145396	32051285	D3:659-1088	3
PHH	SRR5145396	32051285	D3:659-1650	14
PHH	SRR5145396	32051285	D3:659-1857	141
PHH	SRR5145413	36689096	D3:1173-1247	1
PHH	SRR5145413	36689096	D3:1173-1269	7
PHH	SRR5145413	36689096	D3:1173-1650	216
PHH	SRR5145413	36689096	D3:1173-1857	62
PHH	SRR5145413	36689096	D3:1828-1857	5
PHH	SRR5145413	36689096	D3:1828-2673	2
PHH	SRR5145413	36689096	D3:255-536	16
PHH	SRR5145413	36689096	D3:635-1088	34
PHH	SRR5145413	36689096	D3:635-1650	77
PHH	SRR5145413	36689096	D3:635-1857	278
PHH	SRR5145413	36689096	D3:659-1088	4
PHH	SRR5145413	36689096	D3:659-1650	20
PHH	SRR5145413	36689096	D3:659-1857	171
PHH	SRR5145415	37367256	D3:1173-1269	3
PHH	SRR5145415	37367256	D3:1173-1650	236
PHH	SRR5145415	37367256	D3:1173-1857	70
PHH	SRR5145415	37367256	D3:1828-1857	9
PHH	SRR5145415	37367256	D3:1828-2673	2
PHH	SRR5145415	37367256	D3:1828-2676	1
PHH	SRR5145415	37367256	D3:2856-3046	1
PHH	SRR5145415	37367256	D3:635-1088	24
PHH	SRR5145415	37367256	D3:635-1650	100
PHH	SRR5145415	37367256	D3:635-1857	333
PHH	SRR5145415	37367256	D3:635-1873	1
PHH	SRR5145415	37367256	D3:659-1088	5
PHH	SRR5145415	37367256	D3:659-1650	31
PHH	SRR5145415	37367256	D3:659-1857	214
PHH	SRR5145415	37367256	D3:659-1873	2
PHH	SRR5145418	34434933	D3:635-1857	2
PHH	SRR5145418	34434933	D3:659-1857	1
Tumor	SRR5237615	44869007	C2:635-1683	1
Tumor	SRR5237615	44869007	C2:635-1890	56
Tumor	SRR5237615	44869007	C2:659-1890	4
Tissue	SRR5237616	41946333	C2:1206-1683	9
Tissue	SRR5237616	41946333	C2:1206-1890	26
Tissue	SRR5237616	41946333	C2:1861-1890	1
Tissue	SRR5237616	41946333	C2:1861-2786	2
Tissue	SRR5237616	41946333	C2:255-457	2
Tissue	SRR5237616	41946333	C2:275-422	2
Tissue	SRR5237616	41946333	C2:275-536	4
Tissue	SRR5237616	41946333	C2:2818-3036	3
Tissue	SRR5237616	41946333	C2:3151-3171	5
Tissue	SRR5237616	41946333	C2:635-1121	13
Tissue	SRR5237616	41946333	C2:635-1683	32
Tissue	SRR5237616	41946333	C2:635-1890	499
Tissue	SRR5237616	41946333	C2:659-1890	16
Tumor	SRR5237617	48613898
Tissue	SRR5237618	40874245
Tumor	SRR5237619	43122684	C2:2129-2488	1
Tissue	SRR5237620	42814671	C2:1206-1890	2
Tumor	SRR5237621	41210962	B2:635-1121	2
Tumor	SRR5237621	41210962	B2:635-1890	7
Tumor	SRR5237621	41210962	B2:635-748	1
Tissue	SRR5237622	39725237	B2:1206-1683	7
Tissue	SRR5237622	39725237	B2:1206-1890	2
Tissue	SRR5237622	39725237	B2:3121-3141	41
Tissue	SRR5237622	39725237	B2:635-748	1
Tumor	SRR5237623	50695705
Tissue	SRR5237624	53977554	B2:1206-1305	1
Tissue	SRR5237624	53977554	B2:1206-1683	34
Tissue	SRR5237624	53977554	B2:1206-1890	1
Tissue	SRR5237624	53977554	B2:1861-2706	2
Tumor	SRR5237625	36340018
Tissue	SRR5237626	36156589	C2:1206-1683	4
Tissue	SRR5237626	36156589	C2:1206-1890	3
Tumor	SRR5237627	38958876	C2:1206-1372	22
Tumor	SRR5237627	38958876	C2:1206-1683	3
Tumor	SRR5237627	38958876	C2:1206-1890	7
Tumor	SRR5237627	38958876	C2:275-2786	1
Tumor	SRR5237627	38958876	C2:275-422	1
Tumor	SRR5237627	38958876	C2:275-536	5
Tumor	SRR5237627	38958876	C2:343-457	1
Tumor	SRR5237627	38958876	C2:635-1121	29
Tumor	SRR5237627	38958876	C2:635-1890	4
Tumor	SRR5237627	38958876	C2:659-1121	1
Tissue	SRR5237628	37263952	C2:1206-1683	10
Tissue	SRR5237628	37263952	C2:3123-3188	2
Tumor	SRR5237629	37144282	C2:1206-1683	3
Tumor	SRR5237629	37144282	C2:1206-1890	5
Tumor	SRR5237629	37144282	C2:1861-2706	2
Tumor	SRR5237629	37144282	C2:275-536	1
Tumor	SRR5237629	37144282	C2:3159-3178	223
Tumor	SRR5237629	37144282	C2:635-1121	14
Tumor	SRR5237629	37144282	C2:635-1890	26
Tissue	SRR5237630	37904524	C2:1206-1388	2
Tissue	SRR5237630	37904524	C2:1206-1683	6
Tissue	SRR5237630	37904524	C2:1206-1890	28
Tissue	SRR5237630	37904524	C2:1861-1890	21
Tissue	SRR5237630	37904524	C2:1861-2786	3
Tissue	SRR5237630	37904524	C2:1955-2582	2
Tissue	SRR5237630	37904524	C2:2141-3055	1
Tissue	SRR5237630	37904524	C2:275-536	26
Tissue	SRR5237630	37904524	C2:3159-3178	5
Tissue	SRR5237630	37904524	C2:635-1121	39
Tissue	SRR5237630	37904524	C2:635-1683	4
Tissue	SRR5237630	37904524	C2:635-1890	95
Tissue	SRR5237630	37904524	C2:635-748	3
Tissue	SRR5237630	37904524	C2:659-1121	2
Tumor	SRR5237631	38712050	A2:1867-2712	3
Tissue	SRR5237632	42943370	A2:1212-1689	1
Tissue	SRR5237632	42943370	A2:1212-1896	1
Tumor	SRR5237633	47429062
Tissue	SRR5237634	15310598
Tumor	SRR5237635	47912186	C2:1206-1683	7
Tumor	SRR5237635	47912186	C2:1206-1890	42
Tumor	SRR5237635	47912186	C2:1861-2706	13
Tissue	SRR5237636	33249024	C2:1206-1890	2
Tissue	SRR5237636	33249024	C2:275-422	1
Tissue	SRR5237636	33249024	C2:635-1890	8
Tissue	SRR5237636	33249024	C2:635-927	1
Tumor	SRR5237637	47391475	B2:1206-1890	2
Tissue	SRR5237638	43210179	B2:1206-1683	2
Tissue	SRR5237638	43210179	B2:1206-1890	7
Tissue	SRR5237638	43210179	B2:1861-1890	1
Tissue	SRR5237638	43210179	B2:1861-2706	1
Tissue	SRR5237638	43210179	B2:2048-2298	1
Tumor	SRR5237639	36771948	C2:1206-1683	41
Tumor	SRR5237639	36771948	C2:1206-1890	4
Tumor	SRR5237639	36771948	C2:1861-2706	8
Tumor	SRR5237639	36771948	C2:1861-2786	2
Tumor	SRR5237639	36771948	C2:340-438	1
Tumor	SRR5237639	36771948	C2:635-1121	54
Tumor	SRR5237639	36771948	C2:635-1890	13
Tumor	SRR5237639	36771948	C2:659-1121	7
Tumor	SRR5237639	36771948	C2:659-1890	1
Tissue	SRR5237640	34947758	C2:1206-1683	1
Tissue	SRR5237640	34947758	C2:1206-1890	6
Tissue	SRR5237640	34947758	C2:275-457	1
Tissue	SRR5237640	34947758	C2:635-1121	8
Tissue	SRR5237640	34947758	C2:635-1890	39
Tissue	SRR5237640	34947758	C2:659-1121	5
Tissue	SRR5237640	34947758	C2:659-1890	4
Tumor	SRR5237641	37136141	B2:1206-1683	15
Tumor	SRR5237641	37136141	B2:1206-1890	5
Tissue	SRR5237642	36832109	B2:1206-1683	18
Tissue	SRR5237642	36832109	B2:1206-1890	15
Tissue	SRR5237642	36832109	B2:1861-1890	2
Tumor	SRR5237643	36673352	B2:1206-1388	1
Tumor	SRR5237643	36673352	B2:1206-1683	16
Tumor	SRR5237643	36673352	B2:1206-1890	5
Tumor	SRR5237643	36673352	B2:1861-2706	2
Tissue	SRR5237644	36122754	B2:1206-1683	2
Tumor	SRR5237645	53978911
Tissue	SRR5237646	49293323
Tumor	SRR5237647	40399626
Tissue	SRR5237648	42319253
Tumor	SRR5237649	49546808	C2:1861-2706	3
Tumor	SRR5237649	49546808	C2:1861-2786	1
Tumor	SRR5237649	49546808	C2:2129-2488	1
Tumor	SRR5237649	49546808	C2:635-1890	2
Tumor	SRR5237649	49546808	C2:659-1683	5
Tumor	SRR5237649	49546808	C2:659-1890	11
Tissue	SRR5237650	35814775	C2:1206-1683	15
Tissue	SRR5237650	35814775	C2:1206-1890	4
Tissue	SRR5237650	35814775	C2:635-1121	10
Tissue	SRR5237650	35814775	C2:635-1683	2
Tissue	SRR5237650	35814775	C2:635-1890	4
Tissue	SRR5237650	35814775	C2:635-927	4
Tumor	SRR5237651	49507397	B2:1206-1683	9
Tumor	SRR5237651	49507397	B2:1206-1890	2
Tumor	SRR5237651	49507397	B2:1861-2706	2
Tissue	SRR5237652	38026436	B2:1206-1683	12
Tissue	SRR5237652	38026436	B2:1206-1890	2
Tissue	SRR5237652	38026436	B2:1861-2706	3
Tumor	SRR5237653	53306770	C2:1206-1683	6
Tumor	SRR5237653	53306770	C2:1206-1890	4
Tumor	SRR5237653	53306770	C2:1861-1890	14
Tumor	SRR5237653	53306770	C2:635-1121	1
Tumor	SRR5237653	53306770	C2:635-927	1
Tissue	SRR5237654	46380848	C2:1206-1683	4
Tissue	SRR5237654	46380848	C2:1206-1890	5
Tissue	SRR5237654	46380848	C2:1861-1890	19
Tissue	SRR5237654	46380848	C2:1861-2706	7
Tissue	SRR5237654	46380848	C2:1861-2786	4
Tissue	SRR5237654	46380848	C2:2102-2786	2
Tissue	SRR5237654	46380848	C2:635-1121	4
Tissue	SRR5237654	46380848	C2:635-1683	1
Tissue	SRR5237654	46380848	C2:635-1890	2
Tumor	SRR5237655	40279223	B2:3121-3141	1
Tissue	SRR5237656	43991880	B2:1206-1388	1
Tissue	SRR5237656	43991880	B2:1206-1683	11
Tissue	SRR5237656	43991880	B2:1206-1890	6
Tissue	SRR5237656	43991880	B2:1861-1890	1
Tissue	SRR5237656	43991880	B2:1861-2352	1
Tissue	SRR5237656	43991880	B2:1861-2706	2
Tissue	SRR5237656	43991880	B2:2416-3062	1
Tissue	SRR5237656	43991880	B2:275-1890	1
HepaRG	SRR5749402	37867936
HepaRG	SRR5749403	41785689
HepaRG	SRR5749404	44009124
HepaRG	SRR5749405	33914933
PHH	SRR5992871	31901027	D3:1173-1269	2
PHH	SRR5992871	31901027	D3:1173-1650	95
PHH	SRR5992871	31901027	D3:1173-1857	30
PHH	SRR5992871	31901027	D3:1828-1857	3
PHH	SRR5992871	31901027	D3:1828-2673	2
PHH	SRR5992871	31901027	D3:635-1088	29
PHH	SRR5992871	31901027	D3:635-1650	32
PHH	SRR5992871	31901027	D3:635-1857	142
PHH	SRR5992871	31901027	D3:659-1088	5
PHH	SRR5992871	31901027	D3:659-1650	18
PHH	SRR5992871	31901027	D3:659-1857	80
PHH	SRR5992872	32610212	D3:1173-1650	114
PHH	SRR5992872	32610212	D3:1173-1857	37
PHH	SRR5992872	32610212	D3:1828-1857	5
PHH	SRR5992872	32610212	D3:1828-2455	1
PHH	SRR5992872	32610212	D3:1828-2673	2
PHH	SRR5992872	32610212	D3:1828-2676	3
PHH	SRR5992872	32610212	D3:635-1088	25
PHH	SRR5992872	32610212	D3:635-1650	38
PHH	SRR5992872	32610212	D3:635-1857	163
PHH	SRR5992872	32610212	D3:659-1088	9
PHH	SRR5992872	32610212	D3:659-1650	13
PHH	SRR5992872	32610212	D3:659-1857	80
PHH	SRR5992873	34405414	D3:1173-1269	2
PHH	SRR5992873	34405414	D3:1173-1650	132
PHH	SRR5992873	34405414	D3:1173-1857	36
PHH	SRR5992873	34405414	D3:1173-1873	3
PHH	SRR5992873	34405414	D3:1828-1857	7
PHH	SRR5992873	34405414	D3:1828-2455	2
PHH	SRR5992873	34405414	D3:1828-2676	2
PHH	SRR5992873	34405414	D3:255-536	6
PHH	SRR5992873	34405414	D3:635-1057	1
PHH	SRR5992873	34405414	D3:635-1088	30
PHH	SRR5992873	34405414	D3:635-1650	49
PHH	SRR5992873	34405414	D3:635-1857	185
PHH	SRR5992873	34405414	D3:635-1873	1
PHH	SRR5992873	34405414	D3:659-1088	12
PHH	SRR5992873	34405414	D3:659-1650	15
PHH	SRR5992873	34405414	D3:659-1857	98
PHH	SRR5992874	36525377	D3:1173-1247	3
PHH	SRR5992874	36525377	D3:1173-1269	4
PHH	SRR5992874	36525377	D3:1173-1650	143
PHH	SRR5992874	36525377	D3:1173-1857	39
PHH	SRR5992874	36525377	D3:1828-1857	8
PHH	SRR5992874	36525377	D3:1828-2452	1
PHH	SRR5992874	36525377	D3:1828-2673	1
PHH	SRR5992874	36525377	D3:255-536	14
PHH	SRR5992874	36525377	D3:635-1088	36
PHH	SRR5992874	36525377	D3:635-1650	44
PHH	SRR5992874	36525377	D3:635-1857	204
PHH	SRR5992874	36525377	D3:659-1088	4
PHH	SRR5992874	36525377	D3:659-1650	17
PHH	SRR5992874	36525377	D3:659-1857	113
PHH	SRR5992875	32355942	D3:1173-1269	3
PHH	SRR5992875	32355942	D3:1173-1650	117
PHH	SRR5992875	32355942	D3:1173-1857	46
PHH	SRR5992875	32355942	D3:1828-2455	3
PHH	SRR5992875	32355942	D3:1828-2673	1
PHH	SRR5992875	32355942	D3:255-1873	1
PHH	SRR5992875	32355942	D3:635-1088	24
PHH	SRR5992875	32355942	D3:635-1650	31
PHH	SRR5992875	32355942	D3:635-1857	153
PHH	SRR5992875	32355942	D3:659-1088	8
PHH	SRR5992875	32355942	D3:659-1650	7
PHH	SRR5992875	32355942	D3:659-1857	86
PHH	SRR5992876	32812384	D3:1173-1269	2
PHH	SRR5992876	32812384	D3:1173-1650	121
PHH	SRR5992876	32812384	D3:1173-1857	36
PHH	SRR5992876	32812384	D3:1828-1857	4
PHH	SRR5992876	32812384	D3:1828-2455	1
PHH	SRR5992876	32812384	D3:635-1088	33
PHH	SRR5992876	32812384	D3:635-1650	36
PHH	SRR5992876	32812384	D3:635-1857	154
PHH	SRR5992876	32812384	D3:659-1088	7
PHH	SRR5992876	32812384	D3:659-1650	13
PHH	SRR5992876	32812384	D3:659-1857	70
PHH	SRR5992877	33077348	D3:1173-1269	3
PHH	SRR5992877	33077348	D3:1173-1650	118
PHH	SRR5992877	33077348	D3:1173-1857	32
PHH	SRR5992877	33077348	D3:1828-1857	7
PHH	SRR5992877	33077348	D3:1828-2455	1
PHH	SRR5992877	33077348	D3:255-536	4
PHH	SRR5992877	33077348	D3:635-1088	28
PHH	SRR5992877	33077348	D3:635-1650	27
PHH	SRR5992877	33077348	D3:635-1857	136
PHH	SRR5992877	33077348	D3:659-1088	6
PHH	SRR5992877	33077348	D3:659-1650	10
PHH	SRR5992877	33077348	D3:659-1857	54
PHH	SRR5992878	32122486	D3:1173-1650	106
PHH	SRR5992878	32122486	D3:1173-1857	29
PHH	SRR5992878	32122486	D3:1828-1857	4
PHH	SRR5992878	32122486	D3:2250-2337	1
PHH	SRR5992878	32122486	D3:255-536	9
PHH	SRR5992878	32122486	D3:635-1088	15
PHH	SRR5992878	32122486	D3:635-1650	31
PHH	SRR5992878	32122486	D3:635-1857	131
PHH	SRR5992878	32122486	D3:659-1088	3
PHH	SRR5992878	32122486	D3:659-1650	8
PHH	SRR5992878	32122486	D3:659-1857	88
PHH	SRR5992879	32486390	D3:1173-1650	127
PHH	SRR5992879	32486390	D3:1173-1857	43
PHH	SRR5992879	32486390	D3:1828-1857	6
PHH	SRR5992879	32486390	D3:1828-2676	2
PHH	SRR5992879	32486390	D3:255-536	8
PHH	SRR5992879	32486390	D3:635-1088	28
PHH	SRR5992879	32486390	D3:635-1650	43
PHH	SRR5992879	32486390	D3:635-1857	144
PHH	SRR5992879	32486390	D3:635-1873	2
PHH	SRR5992879	32486390	D3:659-1088	3
PHH	SRR5992879	32486390	D3:659-1650	13
PHH	SRR5992879	32486390	D3:659-1857	74
PHH	SRR5992880	30574187	D3:1173-1247	2
PHH	SRR5992880	30574187	D3:1173-1269	3
PHH	SRR5992880	30574187	D3:1173-1650	90
PHH	SRR5992880	30574187	D3:1173-1857	30
PHH	SRR5992880	30574187	D3:1828-1857	4
PHH	SRR5992880	30574187	D3:1828-2455	1
PHH	SRR5992880	30574187	D3:1828-2676	3
PHH	SRR5992880	30574187	D3:255-536	6
PHH	SRR5992880	30574187	D3:635-1088	29
PHH	SRR5992880	30574187	D3:635-1650	27
PHH	SRR5992880	30574187	D3:635-1857	112
PHH	SRR5992880	30574187	D3:659-1088	4
PHH	SRR5992880	30574187	D3:659-1650	15
PHH	SRR5992880	30574187	D3:659-1857	55
PHH	SRR5992881	33713481	D3:1173-1650	88
PHH	SRR5992881	33713481	D3:1173-1857	18
PHH	SRR5992881	33713481	D3:1735-1827	2
PHH	SRR5992881	33713481	D3:1828-1857	4
PHH	SRR5992881	33713481	D3:1828-2455	3
PHH	SRR5992881	33713481	D3:255-536	6
PHH	SRR5992881	33713481	D3:635-1088	9
PHH	SRR5992881	33713481	D3:635-1650	35
PHH	SRR5992881	33713481	D3:635-1857	81
PHH	SRR5992881	33713481	D3:659-1088	3
PHH	SRR5992881	33713481	D3:659-1650	15
PHH	SRR5992881	33713481	D3:659-1857	61
PHH	SRR5992882	35914030	D3:1173-1650	103
PHH	SRR5992882	35914030	D3:1173-1857	34
PHH	SRR5992882	35914030	D3:1828-1857	8
PHH	SRR5992882	35914030	D3:1828-2455	4
PHH	SRR5992882	35914030	D3:1828-2673	3
PHH	SRR5992882	35914030	D3:1828-2676	3
PHH	SRR5992882	35914030	D3:255-536	7
PHH	SRR5992882	35914030	D3:635-1088	30
PHH	SRR5992882	35914030	D3:635-1650	38
PHH	SRR5992882	35914030	D3:635-1857	127
PHH	SRR5992882	35914030	D3:659-1088	2
PHH	SRR5992882	35914030	D3:659-1650	10
PHH	SRR5992882	35914030	D3:659-1857	59
PHH	SRR5992892	30900043	D3:1173-1269	3
PHH	SRR5992892	30900043	D3:1173-1355	3
PHH	SRR5992892	30900043	D3:1173-1650	120
PHH	SRR5992892	30900043	D3:1173-1857	32
PHH	SRR5992892	30900043	D3:1828-1857	8
PHH	SRR5992892	30900043	D3:1828-2676	3
PHH	SRR5992892	30900043	D3:635-1057	1
PHH	SRR5992892	30900043	D3:635-1088	29
PHH	SRR5992892	30900043	D3:635-1650	25
PHH	SRR5992892	30900043	D3:635-1857	126
PHH	SRR5992892	30900043	D3:659-1057	1
PHH	SRR5992892	30900043	D3:659-1088	5
PHH	SRR5992892	30900043	D3:659-1650	14
PHH	SRR5992892	30900043	D3:659-1857	103
PHH	SRR5992892	30900043	D3:659-1873	1
PHH	SRR5992893	30508397	D3:1173-1269	5
PHH	SRR5992893	30508397	D3:1173-1650	169
PHH	SRR5992893	30508397	D3:1173-1857	32
PHH	SRR5992893	30508397	D3:1828-1857	8
PHH	SRR5992893	30508397	D3:1828-2455	1
PHH	SRR5992893	30508397	D3:1828-2676	1
PHH	SRR5992893	30508397	D3:1828-2753	1
PHH	SRR5992893	30508397	D3:635-1088	23
PHH	SRR5992893	30508397	D3:635-1650	43
PHH	SRR5992893	30508397	D3:635-1857	170
PHH	SRR5992893	30508397	D3:659-1088	11
PHH	SRR5992893	30508397	D3:659-1650	12
PHH	SRR5992893	30508397	D3:659-1857	112
PHH	SRR5992894	32516798	D3:1173-1269	7
PHH	SRR5992894	32516798	D3:1173-1650	171
PHH	SRR5992894	32516798	D3:1173-1857	38
PHH	SRR5992894	32516798	D3:1828-1857	3
PHH	SRR5992894	32516798	D3:1828-2482	2
PHH	SRR5992894	32516798	D3:1828-2673	1
PHH	SRR5992894	32516798	D3:1828-2676	4
PHH	SRR5992894	32516798	D3:635-1088	33
PHH	SRR5992894	32516798	D3:635-1650	42
PHH	SRR5992894	32516798	D3:635-1857	192
PHH	SRR5992894	32516798	D3:659-1088	8
PHH	SRR5992894	32516798	D3:659-1650	12
PHH	SRR5992894	32516798	D3:659-1857	93
PHH	SRR5992895	33241956	D3:1173-1269	4
PHH	SRR5992895	33241956	D3:1173-1650	210
PHH	SRR5992895	33241956	D3:1173-1857	49
PHH	SRR5992895	33241956	D3:1828-1857	7
PHH	SRR5992895	33241956	D3:1828-2673	2
PHH	SRR5992895	33241956	D3:1828-2676	8
PHH	SRR5992895	33241956	D3:635-1057	1
PHH	SRR5992895	33241956	D3:635-1088	42
PHH	SRR5992895	33241956	D3:635-1650	49
PHH	SRR5992895	33241956	D3:635-1857	244
PHH	SRR5992895	33241956	D3:659-1088	6
PHH	SRR5992895	33241956	D3:659-1650	16
PHH	SRR5992895	33241956	D3:659-1857	140
PHH	SRR5992895	33241956	D3:659-1873	1
PHH	SRR5992896	32093012	D3:1173-1269	11
PHH	SRR5992896	32093012	D3:1173-1650	247
PHH	SRR5992896	32093012	D3:1173-1857	53
PHH	SRR5992896	32093012	D3:1828-1857	5
PHH	SRR5992896	32093012	D3:2757-2982	2
PHH	SRR5992896	32093012	D3:2856-3046	2
PHH	SRR5992896	32093012	D3:635-1088	33
PHH	SRR5992896	32093012	D3:635-1650	60
PHH	SRR5992896	32093012	D3:635-1857	289
PHH	SRR5992896	32093012	D3:659-1088	9
PHH	SRR5992896	32093012	D3:659-1650	30
PHH	SRR5992896	32093012	D3:659-1857	143
PHH	SRR5992896	32093012	D3:659-1873	1
PHH	SRR5992897	32830845	D3:104-3181	1
PHH	SRR5992897	32830845	D3:1173-1269	3
PHH	SRR5992897	32830845	D3:1173-1650	165
PHH	SRR5992897	32830845	D3:1173-1857	51
PHH	SRR5992897	32830845	D3:1828-1857	4
PHH	SRR5992897	32830845	D3:255-536	7
PHH	SRR5992897	32830845	D3:635-1057	1
PHH	SRR5992897	32830845	D3:635-1088	20
PHH	SRR5992897	32830845	D3:635-1650	46
PHH	SRR5992897	32830845	D3:635-1857	218
PHH	SRR5992897	32830845	D3:659-1088	5
PHH	SRR5992897	32830845	D3:659-1650	13
PHH	SRR5992897	32830845	D3:659-1857	147
PHH	SRR5992897	32830845	D3:659-1873	3
PHH	SRR5992898	33595885	D3:1173-1269	4
PHH	SRR5992898	33595885	D3:1173-1650	116
PHH	SRR5992898	33595885	D3:1173-1857	19
PHH	SRR5992898	33595885	D3:1828-2455	2
PHH	SRR5992898	33595885	D3:635-1088	17
PHH	SRR5992898	33595885	D3:635-1650	30
PHH	SRR5992898	33595885	D3:635-1857	108
PHH	SRR5992898	33595885	D3:659-1088	3
PHH	SRR5992898	33595885	D3:659-1650	14
PHH	SRR5992898	33595885	D3:659-1857	87
PHH	SRR5992899	31714134	D3:1173-1650	154
PHH	SRR5992899	31714134	D3:1173-1857	28
PHH	SRR5992899	31714134	D3:1828-1857	9
PHH	SRR5992899	31714134	D3:1828-1911	1
PHH	SRR5992899	31714134	D3:635-1057	2
PHH	SRR5992899	31714134	D3:635-1088	25
PHH	SRR5992899	31714134	D3:635-1650	35
PHH	SRR5992899	31714134	D3:635-1857	152
PHH	SRR5992899	31714134	D3:659-1057	1
PHH	SRR5992899	31714134	D3:659-1088	4
PHH	SRR5992899	31714134	D3:659-1650	9
PHH	SRR5992899	31714134	D3:659-1857	73
PHH	SRR5992899	31714134	D3:659-1873	1
PHH	SRR5992900	31496654	D3:1173-1247	1
PHH	SRR5992900	31496654	D3:1173-1269	4
PHH	SRR5992900	31496654	D3:1173-1650	155
PHH	SRR5992900	31496654	D3:1173-1857	43
PHH	SRR5992900	31496654	D3:1828-2673	5
PHH	SRR5992900	31496654	D3:1828-2676	3
PHH	SRR5992900	31496654	D3:2924-2982	1
PHH	SRR5992900	31496654	D3:635-1088	25
PHH	SRR5992900	31496654	D3:635-1650	35
PHH	SRR5992900	31496654	D3:635-1857	144
PHH	SRR5992900	31496654	D3:659-1088	1
PHH	SRR5992900	31496654	D3:659-1650	8
PHH	SRR5992900	31496654	D3:659-1857	63
PHH	SRR5992901	31731931	D3:1173-1269	4
PHH	SRR5992901	31731931	D3:1173-1650	124
PHH	SRR5992901	31731931	D3:1173-1857	27
PHH	SRR5992901	31731931	D3:1828-1857	4
PHH	SRR5992901	31731931	D3:1828-2455	3
PHH	SRR5992901	31731931	D3:255-536	4
PHH	SRR5992901	31731931	D3:635-1088	18
PHH	SRR5992901	31731931	D3:635-1650	43
PHH	SRR5992901	31731931	D3:635-1857	137
PHH	SRR5992901	31731931	D3:659-1088	2
PHH	SRR5992901	31731931	D3:659-1650	13
PHH	SRR5992901	31731931	D3:659-1857	72
PHH	SRR5992901	31731931	D3:659-1873	1
PHH	SRR5992906	30117555	D3:1173-1269	2
PHH	SRR5992906	30117555	D3:1173-1355	1
PHH	SRR5992906	30117555	D3:1173-1650	116
PHH	SRR5992906	30117555	D3:1173-1857	36
PHH	SRR5992906	30117555	D3:1828-2455	2
PHH	SRR5992906	30117555	D3:1828-2676	1
PHH	SRR5992906	30117555	D3:2069-2103	1
PHH	SRR5992906	30117555	D3:255-536	8
PHH	SRR5992906	30117555	D3:635-1088	14
PHH	SRR5992906	30117555	D3:635-1650	34
PHH	SRR5992906	30117555	D3:635-1857	96
PHH	SRR5992906	30117555	D3:659-1088	11
PHH	SRR5992906	30117555	D3:659-1650	9
PHH	SRR5992906	30117555	D3:659-1857	53
PHH	SRR5992907	32322448	D3:1173-1650	119
PHH	SRR5992907	32322448	D3:1173-1857	39
PHH	SRR5992907	32322448	D3:1828-1857	2
PHH	SRR5992907	32322448	D3:1828-2676	2
PHH	SRR5992907	32322448	D3:1828-2753	2
PHH	SRR5992907	32322448	D3:635-1088	14
PHH	SRR5992907	32322448	D3:635-1650	40
PHH	SRR5992907	32322448	D3:635-1857	136
PHH	SRR5992907	32322448	D3:659-1088	6
PHH	SRR5992907	32322448	D3:659-1650	18
PHH	SRR5992907	32322448	D3:659-1857	64
Tissue	SRR6080215	35180842	C2:1206-1683	3
Tissue	SRR6080216	34486738
Tissue	SRR6080217	38785772	B2:1206-1683	8
Tissue	SRR6080217	38785772	B2:1206-1890	5
Tissue	SRR6080217	38785772	B2:1861-2352	3
Tissue	SRR6080217	38785772	B2:1861-2706	3
Tissue	SRR6080217	38785772	B2:635-1890	1
Tissue	SRR6080218	35192632
Tissue	SRR6080219	31968561	B2:1206-1334	1
Tissue	SRR6080219	31968561	B2:1206-1683	3
Tissue	SRR6080219	31968561	B2:1206-1890	1
Tissue	SRR6080219	31968561	B2:1861-2706	1
Tissue	SRR6080219	31968561	B2:635-1683	1
Tissue	SRR6080220	31324847
Tissue	SRR6080221	31805296
Tissue	SRR6080222	32390521	B2:1861-2352	1
Tissue	SRR6080223	35207701	C2:1206-1683	1
Tissue	SRR6080223	35207701	C2:1206-1890	1
Tissue	SRR6080223	35207701	C2:1861-2706	1
Tissue	SRR6080224	34005950	B2:275-536	6
Tissue	SRR6080224	34005950	B2:635-1890	15
Tissue	SRR6080224	34005950	B2:659-1890	1
Tissue	SRR6080225	39632649
Tissue	SRR6080226	28193940	C2:635-1683	2
Tissue	SRR6080226	28193940	C2:635-1890	4
Tissue	SRR6080227	31188667
Tissue	SRR6080228	38300387
Tissue	SRR6080229	33922878	C2:1206-1683	26
Tissue	SRR6080229	33922878	C2:1206-1860	1
Tissue	SRR6080229	33922878	C2:1206-1890	5
Tissue	SRR6080229	33922878	C2:1861-2706	5
Tissue	SRR6080229	33922878	C2:635-1121	3
Tissue	SRR6080229	33922878	C2:635-1683	2
Tissue	SRR6080229	33922878	C2:635-1890	4
Tissue	SRR6080229	33922878	C2:659-1683	2
Tissue	SRR6080229	33922878	C2:659-1890	1
Tissue	SRR6080230	30483822	C2:1206-1683	3
Tissue	SRR6080230	30483822	C2:1206-1890	3
Tissue	SRR6080230	30483822	C2:1861-2706	7
Tissue	SRR6080230	30483822	C2:635-1121	5
Tissue	SRR6080230	30483822	C2:635-1683	1
Tissue	SRR6080230	30483822	C2:635-1890	14
Tissue	SRR6080230	30483822	C2:659-1121	2
Tissue	SRR6080230	30483822	C2:659-1890	1
Tissue	SRR6080231	31039534
Tissue	SRR6080232	29512159
Tissue	SRR6080233	32384535	C2:1206-1890	1
Tissue	SRR6080234	37571780	C2:275-422	1
Tissue	SRR6080234	37571780	C2:275-536	2
NTCP	SRR6220144	43032355
NTCP	SRR6220145	36445243
PHH	SRR6872315	30085089	D3:635-1857	7
PHH	SRR6872316	21269776
PHH	SRR6872317	29646962
PHH	SRR6872321	20021894
PHH	SRR6872322	24495131
PHH	SRR6872323	17258790	D3:1828-2676	1
PHH	SRR6872329	16894469	D3:1173-1650	2
PHH	SRR6872329	16894469	D3:635-1650	3
PHH	SRR6872329	16894469	D3:635-1857	1
PHH	SRR6872329	16894469	D3:659-1857	20
PHH	SRR6872330	17180030	D3:1173-1650	1
PHH	SRR6872330	17180030	D3:1173-1857	8
PHH	SRR6872330	17180030	D3:1828-2676	5
PHH	SRR6872330	17180030	D3:635-1650	3
PHH	SRR6872330	17180030	D3:635-1857	21
PHH	SRR6872330	17180030	D3:659-1857	23
PHH	SRR6872331	15000189	D3:635-1857	2
PHH	SRR6872331	15000189	D3:659-1857	3
PHH	SRR6872333	13833747	D3:635-1857	1
PHH	SRR6872334	18935458
PHH	SRR6872335	16578609	D3:1173-1857	4
PHH	SRR6872335	16578609	D3:1828-2673	1
PHH	SRR6872335	16578609	D3:635-1857	15
PHH	SRR6872335	16578609	D3:659-1857	11
PHH	SRR6872338	13283598	D3:635-1857	5
PHH	SRR6872338	13283598	D3:659-1857	3
PHH	SRR6872339	13511103	D3:1173-1857	3
PHH	SRR6872339	13511103	D3:635-1857	16
PHH	SRR6872339	13511103	D3:659-1857	20
[truncated: 116 more rows]

## Sheet: S9_Normalized_counts
ID	Symbol	Description	A2_rep1	A2_rep2	B2_rep1	B2_rep2	C2_rep1	C2_rep2	D3_rep1	D3_rep2	pUC57_rep1	pUC57_rep2
ENSG00000000003	TSPAN6	tetraspanin 6	1337.74	1116.76	1252.46	1247.14	1419.64	2032.48	1857.93	2006.68	1494.07	1808.81
ENSG00000000419	DPM1	dolichyl-phosphate mannosyltransferase subunit 1, catalytic	1554.73	586.91	1439.55	695.082	1509.58	996.67	1000.37	998.964	1466.78	942.118
ENSG00000000457	SCYL3	SCY1 like pseudokinase 3	396.055	459.746	399.763	373.285	418.844	403.486	404.976	409.794	405.346	419.826
ENSG00000000460	C1orf112	chromosome 1 open reading frame 112	518.243	453.225	493.983	423.342	518.185	561.568	591.373	561.461	532.667	582.064
ENSG00000000971	CFH	complement factor H	2031.54	715.704	1854.12	699.372	2006.29	856.655	1900.17	845.838	2024.13	754.263
ENSG00000001036	FUCA2	alpha-L-fucosid symbol descriptionase 2	4038.5	3761.11	3912.16	4078.96	4163.61	5114.33	4259.63	4958.36	4049.57	5000.91
ENSG00000001084	GCLC	glutamate-cysteine ligase catalytic subunit	964.156	1007.53	1030.37	1099.83	971.933	1258.63	915.89	1171.05	943.21	1179.78
ENSG00000001167	NFYA	nuclear transcription factor Y subunit alpha	823.711	725.486	1041.81	782.325	771.237	659.428	744.245	717.504	680.774	909.385
ENSG00000001461	NIPAL3	NIPA like domain containing 3	210.668	285.303	267.182	280.321	193.984	258.954	266.185	249.376	222.811	253.319
ENSG00000001497	LAS1L	LAS1 like, ribosome biogenesis factor	936.769	1219.47	837.887	926.776	1024.29	871.71	1218.95	860.421	1035.45	875.23
ENSG00000001561	ENPP4	ectonucleotid symbol descriptione pyrophosphatase/phosphodiesterase 4	224.712	146.727	226.802	147.312	238.285	197.226	194.442	196.876	209.169	226.279
ENSG00000001617	SEMA3F	semaphorin 3F	251.397	291.825	229.494	256.008	251.038	204.754	313.79	204.168	252.692	176.469
ENSG00000001629	ANKIB1	ankyrin repeat and IBR domain containing 1	1029.46	1103.72	988.64	1101.26	988.714	1085.5	1087.54	1096.67	1054.29	1070.2
ENSG00000001630	CYP51A1	cytochrome P450 family 51 subfamily A member 1	632.705	1953.11	716.747	1719.11	697.402	1382.09	1043.28	1190.01	781.461	1297.9
ENSG00000001631	KRIT1	KRIT1, ankyrin repeat containing	1131.29	816.783	1182.46	943.938	1172.63	921.393	1004.4	901.255	1187.46	860.999
ENSG00000002016	RAD52	RAD52 homolog, DNA repair protein	254.908	272.261	242.954	276.03	259.093	263.47	241.377	245.001	256.589	284.628
ENSG00000002330	BAD	BCL2 associated agonist of cell death	109.547	176.073	119.121	170.195	144.313	159.588	136.78	148.751	129.269	142.314
ENSG00000002549	LAP3	leucine aminopeptid symbol descriptionase 3	3093.3	2786.19	2847.47	2581.53	3246.71	2926.78	2848.92	2816.06	3267.46	2695.42
ENSG00000002746	HECW1	HECT, C2 and WW domain containing E3 ubiquitin protein ligase 1	147.467	192.376	154.117	187.357	161.094	165.61	155.554	188.126	140.312	182.162
ENSG00000002822	MAD1L1	mitotic arrest deficient 1 like 1	943.089	1348.26	919.32	1207.1	948.44	855.149	844.818	850.213	973.741	786.995
ENSG00000002834	LASP1	LIM and SH3 protein 1	5952.07	7368.98	5770.99	7080.97	6173.92	4840.32	4513.07	5518.36	6062.66	6008.49
ENSG00000002919	SNX11	sorting nexin 11	121.485	207.049	136.619	240.275	118.136	213.787	205.841	189.584	139.663	179.315
ENSG00000003056	M6PR	mannose-6-phosphate receptor, cation dependent	3597.5	3051.93	3382.51	3255.16	3689.05	3641.91	3125.83	3501.48	3590.95	3543.61
ENSG00000003096	KLHL13	kelch like family member 13	179.77	179.334	174.307	238.845	181.231	230.348	199.806	204.168	189.681	270.396
ENSG00000003137	CYP26B1	cytochrome P450 family 26 subfamily B member 1	398.864	544.522	354.672	506.294	422.2	326.703	447.217	425.836	378.713	370.016
ENSG00000003147	ICA1	islet cell autoantigen 1	237.352	241.285	238.916	248.856	201.367	257.448	172.316	231.876	167.595	212.048
ENSG00000003249	DBNDD1	dysbindin domain containing 1	216.988	223.352	234.205	201.66	204.724	228.843	208.523	223.126	200.075	230.548
ENSG00000003393	ALS2	ALS2, alsin Rho guanine nucleotid symbol descriptione exchange factor	1379.87	1633.57	1514.25	1584.67	1511.6	1595.88	1461	1580.84	1460.29	1555.49
ENSG00000003400	CASP10	caspase 10	351.815	520.067	380.246	430.493	373.872	415.53	405.647	348.543	338.438	367.17
ENSG00000003402	CFLAR	CASP8 and FADD like apoptosis regulator	1157.97	1437.93	1242.36	1274.32	1171.29	1100.55	1178.05	1249.8	1197.85	1295.06
ENSG00000003436	TFPI	tissue factor pathway inhibitor	4289.19	2954.11	4149.73	3129.3	4294.5	4195.95	3997.47	4169.4	4181.43	4098.64
ENSG00000003509	NDUFAF7	NADH:ubiquinone oxid symbol descriptionoreductase complex assembly factor 7	242.97	161.4	232.859	145.881	220.162	192.71	189.749	199.793	227.358	148.006
ENSG00000003756	RBM5	RNA binding motif protein 5	1296.31	1558.57	1255.82	1537.48	1317.61	1382.09	1369.81	1458.34	1321.92	1391.83
ENSG00000003989	SLC7A2	solute carrier family 7 member 2	10166.1	11462.7	11256	11466	10138.8	11127.5	12811.7	10660.5	10663.7	11611.4
ENSG00000004059	ARF5	ADP ribosylation factor 5	1685.34	1338.48	1566.08	1311.5	1679.4	1222.5	1290.02	1226.46	1601.9	1285.09
ENSG00000004142	POLDIP2	DNA polymerase delta interacting protein 2	2407.23	2435.68	2325.22	2314.08	2227.12	2288.43	2349.4	2148.14	2352.83	2237.17
ENSG00000004399	PLXND1	plexin D1	3021.68	4895.81	3207.53	3971.69	2786.25	2672.34	2595.47	3078.56	2793.25	3108.13
ENSG00000004455	AK2	adenylate kinase 2	2635.45	1788.44	2416.08	1796.34	2647.31	1990.33	2156.97	1855.01	2755.58	2013.74
ENSG00000004478	FKBP4	FK506 binding protein 4	3977.41	4010.55	3546.05	3841.54	4137.43	3724.72	4661.92	3710.02	4567.29	3674.54
ENSG00000004487	KDM1A	lysine demethylase 1A	4702.1	4207.82	4478.83	4024.61	4810.67	4012.28	4465.47	3966.69	5016.81	3708.7
ENSG00000004534	RBM6	RNA binding motif protein 6	1567.37	1475.43	1488.01	1354.41	1666.65	1266.16	1304.78	1369.38	1689.59	1245.25
ENSG00000004700	RECQL	RecQ like helicase	1304.03	1361.3	1318.41	1443.08	1413.6	1502.53	1251.14	1465.63	1388.83	1347.71
ENSG00000004766	VPS50	VPS50, EARP/GARPII complex subunit	627.79	541.261	611.759	546.34	649.074	633.834	596.737	595.003	617.114	604.834
ENSG00000004779	NDUFAB1	NADH:ubiquinone oxid symbol descriptionoreductase subunit AB1	906.573	841.237	870.191	1031.18	965.892	1333.91	1232.36	1322.72	1128.99	1349.14
ENSG00000004864	SLC25A13	solute carrier family 25 member 13	3068.02	2936.18	3095.13	3245.15	3120.52	3438.66	3102.36	3282.73	3095.96	3387.07
ENSG00000004866	ST7	suppression of tumorigenicity 7	766.831	591.801	742.321	672.198	743.717	754.278	655.07	713.129	706.758	762.802
ENSG00000004897	CDC27	cell division cycle 27	3834.15	2204.17	3667.19	2289.77	3769.6	2791.28	2978.32	2792.72	3741.66	2554.53
ENSG00000004961	HCCS	holocytochrome c synthase	297.041	234.764	317.657	254.577	306.078	283.042	285.629	303.335	319.6	283.205
ENSG00000004975	DVL2	dishevelled segment polarity protein 2	1006.29	1503.14	985.948	1490.28	1026.3	1242.07	1214.93	1321.26	1012.07	1213.94
ENSG00000005007	UPF1	UPF1, RNA helicase and ATPase	3185.3	4682.24	3173.88	4316.37	3286.99	3251.98	3683.01	3341.06	3325.27	3344.37
ENSG00000005020	SKAP2	src kinase associated phosphoprotein 2	405.184	373.34	395.725	453.376	398.036	523.929	344.632	529.378	399.5	518.022
ENSG00000005022	SLC25A5	solute carrier family 25 member 5	4428.94	4287.7	4313.94	4765.46	4668.37	5883.67	6058.55	6033.16	4751.13	5807.83
ENSG00000005075	POLR2J	RNA polymerase II subunit J	1191.68	440.182	1042.48	487.701	1171.96	749.761	754.302	749.587	1113.4	633.297
ENSG00000005100	DHX33	DEAH-box helicase 33	808.262	935.795	975.853	853.835	757.141	788.905	840.125	781.671	789.906	855.306
ENSG00000005108	THSD7A	thrombospondin type 1 domain containing 7A	288.615	371.709	325.06	426.202	285.942	392.947	260.821	323.752	257.889	409.864
ENSG00000005156	LIG3	DNA ligase 3	3208.47	3686.12	3095.13	3233.7	3244.7	2749.12	3124.49	2681.89	3338.26	2674.08
ENSG00000005175	RPAP3	RNA polymerase II associated protein 3	1585.63	1049.92	1548.58	1039.76	1610.94	1174.32	1238.4	1297.92	1618.14	1188.32
ENSG00000005189	REXO5	RNA exonuclease 5	207.157	182.594	188.44	154.463	187.272	158.082	193.772	163.334	215.665	143.737
ENSG00000005194	CIAPIN1	cytokine induced apoptosis inhibitor 1	788.6	1004.27	783.374	946.799	870.578	1114.1	1080.83	1111.26	841.224	1046.01
ENSG00000005206	SPPL2B	signal peptid symbol descriptione peptidase like 2B	384.117	699.401	403.801	570.654	379.913	426.069	437.83	409.794	376.115	355.785
ENSG00000005339	CREBBP	CREB binding protein	1297.01	1718.34	1618.57	1487.42	1145.11	1056.89	1194.14	1260.01	1090.67	1363.37
ENSG00000005421	PON1	paraoxonase 1	387.629	308.128	391.687	370.424	394.68	588.668	541.086	555.628	429.381	486.713
ENSG00000005436	GCFC2	GC-rich sequence DNA-binding factor 2	333.557	278.782	333.809	253.147	341.653	269.492	313.119	291.668	324.147	256.165
ENSG00000005471	ABCB4	ATP binding cassette subfamily B member 4	412.909	394.534	423.991	330.378	377.228	340.253	427.773	354.377	421.586	340.13
ENSG00000005483	KMT2E	lysine methyltransferase 2E	1703.6	1431.41	1833.93	1523.17	1600.2	1327.89	1330.25	1421.88	1479.77	1501.41
ENSG00000005486	RHBDD2	rhomboid symbol description domain containing 2	499.283	493.982	446.2	499.143	461.131	438.113	462.639	479.794	439.775	519.445
ENSG00000005700	IBTK	inhibitor of Bruton tyrosine kinase	3367.17	4129.56	3959.27	4662.48	3393.04	4673.21	3490.58	4493.15	3271.35	4386.11
ENSG00000005801	ZNF195	zinc finger protein 195	562.483	432.031	550.515	421.912	549.733	478.763	441.183	440.419	545.009	438.327
ENSG00000005810	MYCBP2	MYC binding protein 2, E3 ubiquitin protein ligase	1371.45	1850.4	1799.61	1893.6	1402.19	1589.85	1662.82	1623.13	1410.92	1736.23
ENSG00000005812	FBXL3	F-box and leucine rich repeat protein 3	1074.41	855.91	1021.62	863.847	1061.21	984.626	976.905	1039.8	962.048	1050.28
ENSG00000005844	ITGAL	integrin subunit alpha L	281.593	311.388	285.353	241.705	269.161	212.282	339.939	183.751	284.522	196.393
ENSG00000005884	ITGA3	integrin subunit alpha 3	49.1558	198.897	37.6881	127.289	61.7527	100.871	56.9917	121.042	70.1561	162.238
ENSG00000005889	ZFX	zinc finger protein, X-linked	1770.31	2032.99	1955.07	2065.22	1770.02	2079.16	1688.97	1981.89	1716.88	2175.98
ENSG00000005893	LAMP2	lysosomal associated membrane protein 2	3046.26	2893.79	2947.07	3373.86	3185.63	4066.47	3438.28	4181.06	3189.5	3926.44
ENSG00000006007	GDE1	glycerophosphodiester phosphodiesterase 1	627.79	590.17	635.314	614.99	647.061	668.462	596.066	597.92	627.507	570.678
ENSG00000006015	REX1BD	required for excision 1-B domain containing	489.451	748.31	463.698	673.629	401.392	525.435	492.14	506.044	434.578	516.599
ENSG00000006016	CRLF1	cytokine receptor like factor 1	1855.98	1812.9	1820.47	1639.02	1972.06	1531.14	2196.53	1429.17	2059.21	1490.03
ENSG00000006042	TMEM98	transmembrane protein 98	554.758	480.94	537.055	523.457	555.774	572.107	599.419	558.545	612.567	549.331
ENSG00000006118	TMEM132A	transmembrane protein 132A	2455.68	4850.16	2380.41	4224.84	2529.17	3111.96	3198.24	3145.64	2489.89	3046.94
ENSG00000006125	AP2B1	adaptor related protein complex 2 beta 1 subunit	4744.94	5192.52	5915.01	5865.29	4168.3	5102.29	4617.67	5349.19	4154.8	6357.16
ENSG00000006194	ZNF263	zinc finger protein 263	594.785	749.94	607.048	758.011	594.705	617.273	606.794	631.462	612.567	603.411
ENSG00000006210	CX3CL1	C-X3-C motif chemokine ligand 1	842.671	1062.96	658.869	832.382	832.319	791.916	867.615	891.046	801.598	818.305
ENSG00000006282	SPATA20	spermatogenesis associated 20	727.506	1553.68	689.154	1393.02	740.361	1177.34	753.632	1169.59	672.979	1118.59
ENSG00000006327	TNFRSF12A	TNF receptor superfamily member 12A	629.896	1095.56	703.96	1147.03	650.417	1213.47	645.683	1150.63	606.72	1186.9
ENSG00000006432	MAP3K9	mitogen-activated protein kinase kinase kinase 9	321.619	764.613	370.151	690.791	307.421	546.513	425.091	548.336	302.061	505.214
ENSG00000006451	RALA	RAS like proto-oncogene A	670.626	606.473	742.321	623.571	705.457	638.351	699.322	707.295	721.698	779.88
ENSG00000006453	BAIAP2L1	BAI1 associated protein 2 like 1	1516.81	1772.14	1467.82	1806.35	1484.75	1541.68	1385.9	1668.34	1523.3	1566.88
ENSG00000006459	KDM7A	lysine demethylase 7A	756.297	842.868	989.986	809.499	727.607	758.794	868.286	840.004	760.024	873.807
ENSG00000006468	ETV1	ETS variant 1	626.385	280.412	618.489	327.518	622.896	367.353	553.825	323.752	593.729	303.128
ENSG00000006530	AGK	acylglycerol kinase	1136.9	748.31	1051.9	752.29	1114.9	971.076	927.959	898.338	1093.92	856.729
ENSG00000006534	ALDH3B1	aldehyde dehydrogenase 3 family member B1	82.1604	223.352	77.3952	215.962	83.9031	179.16	108.62	182.293	81.8488	162.238
ENSG00000006576	PHTF2	putative homeodomain transcription factor 2	553.354	476.049	568.013	514.875	540.336	560.062	504.88	519.169	504.085	593.449
ENSG00000006607	FARP2	FERM, ARH/RhoGEF and pleckstrin domain protein 2	617.959	761.352	649.447	716.535	654.444	704.595	797.884	678.129	621.011	774.187
ENSG00000006611	USH1C	USH1 protein network component harmonin	394.651	746.68	374.862	705.093	485.295	621.79	435.149	590.628	461.211	597.718
ENSG00000006625	GGCT	gamma-glutamylcyclotransferase	886.911	586.91	817.697	610.699	931.66	758.794	824.033	721.879	1005.57	710.146
ENSG00000006634	DBF4	DBF4 zinc finger	1719.05	828.195	1637.41	883.869	1708.94	1123.14	1133.13	1096.67	1764.95	1001.89
ENSG00000006652	IFRD1	interferon related developmental regulator 1	1919.89	1718.34	1951.71	2022.32	1823.05	2059.58	1581.69	2219.59	1764.95	1982.43
ENSG00000006695	COX10	COX10, heme A:farnesyltransferase cytochrome c oxid symbol descriptionase assembly factor	382.713	366.819	388.995	421.912	371.858	392.947	323.177	364.585	356.627	387.094
ENSG00000006704	GTF2IRD1	GTF2I repeat domain containing 1	321.619	405.946	312.946	367.564	327.558	293.581	318.483	310.627	308.557	344.399
ENSG00000006712	PAF1	PAF1 homolog, Paf1/RNA polymerase II complex component	1804.72	1623.78	1567.42	1405.9	1843.85	1198.41	1357.74	1261.46	1812.37	1114.32
ENSG00000006715	VPS41	VPS41, HOPS complex subunit	1147.44	1723.23	1136.7	1766.31	1194.11	1502.53	1218.28	1446.67	1238.13	1505.68
ENSG00000006744	ELAC2	elaC ribonuclease Z 2	2012.58	2264.49	1914.02	2143.88	2004.95	1900	2083.21	1868.13	1983.86	1786.04
ENSG00000006756	ARSD	arylsulfatase D	138.338	140.206	129.889	197.369	145.656	147.543	158.906	151.667	143.56	159.391
ENSG00000006831	ADIPOR2	adiponectin receptor 2	2289.26	2434.05	2477.99	2707.39	2363.38	2732.56	2659.84	2801.47	2372.97	2961.55
ENSG00000007047	MARK4	microtubule affinity regulating kinase 4	399.566	533.11	403.801	529.178	389.982	331.22	389.555	408.335	398.85	455.404
ENSG00000007062	PROM1	prominin 1	1183.95	2257.97	1245.73	2454.24	1247.14	2390.8	990.985	2279.39	1273.2	2400.83
ENSG00000007080	CCDC124	coiled-coil domain containing 124	522.456	352.146	497.348	358.983	506.775	341.759	472.696	376.252	485.896	333.014
ENSG00000007168	PAFAH1B1	platelet activating factor acetylhydrolase 1b regulatory subunit 1	2117.91	2238.41	2187.26	2205.38	2083.48	2368.22	2260.22	2468.97	2276.83	2304.06
ENSG00000007202	KIAA0100	KIAA0100	5305.32	7471.69	5538.8	6613.29	5136.88	5386.84	6394.47	5551.9	5366.29	5413.62
ENSG00000007255	TRAPPC6A	trafficking protein particle complex 6A	236.65	339.103	222.764	330.378	238.956	358.32	286.97	301.877	234.503	357.208
ENSG00000007341	ST7L	suppression of tumorigenicity 7 like	380.606	239.655	442.162	291.763	390.653	317.67	265.514	280.001	387.807	267.55
ENSG00000007376	RPUSD1	RNA pseudourid symbol descriptionylate synthase domain containing 1	528.776	758.092	454.276	625.002	500.734	508.874	555.166	549.795	542.411	537.946
ENSG00000007384	RHBDF1	rhomboid symbol description 5 homolog 1	270.357	536.37	240.262	480.55	279.901	408.002	289.652	383.544	261.786	415.556
ENSG00000007392	LUC7L	LUC7 like	676.243	745.049	682.424	679.35	701.43	656.417	656.41	694.17	726.246	546.485
ENSG00000007520	TSR3	TSR3, acp transferase ribosome maturation factor	460.66	630.928	414.569	552.061	491.336	438.113	509.573	438.961	501.486	502.368
ENSG00000007541	PIGQ	phosphatid symbol descriptionylinositol glycan anchor biosynthesis class Q	133.423	394.534	139.984	346.111	134.916	233.359	211.205	223.126	135.115	227.702
ENSG00000007545	CRAMP1	cramped chromatin regulator homolog 1	219.094	410.837	214.688	370.424	198.011	254.437	252.775	233.335	190.981	284.628
ENSG00000007866	TEAD3	TEA domain transcription factor 3	386.926	533.11	343.904	522.026	373.872	391.441	454.593	485.628	394.953	431.211
ENSG00000007923	DNAJC11	DnaJ heat shock protein family (Hsp40) member C11	1855.98	1987.34	1625.3	1859.27	1762.64	1382.09	1670.19	1496.26	1871.48	1538.41
ENSG00000007968	E2F2	E2F transcription factor 2	410.802	557.564	371.497	532.038	430.255	436.608	472.696	434.586	441.074	445.442
ENSG00000008018	PSMB1	proteasome subunit beta 1	4060.27	3174.2	4059.55	3647.03	4442.16	5144.44	4754.45	4859.19	4639.4	4663.62
ENSG00000008083	JARID2	jumonji and AT-rich interaction domain containing 2	693.799	715.704	665.599	717.965	675.252	525.435	633.614	546.878	648.294	577.794
ENSG00000008130	NADK	NAD kinase	1172.01	1574.87	1166.31	1543.2	1180.68	1293.26	1329.58	1257.09	1201.1	1265.17
ENSG00000008282	SYPL1	synaptophysin like 1	679.755	373.34	824.427	449.086	622.896	654.912	643.001	628.545	563.847	774.187
ENSG00000008294	SPAG9	sperm associated antigen 9	2705.68	4418.13	2879.77	4266.32	2886.27	4110.14	2915.96	4096.48	2914.08	3940.67
ENSG00000008311	AASS	aminoadipate-semialdehyde synthase	462.767	528.219	469.755	494.852	434.282	436.608	455.934	418.544	470.955	468.212
ENSG00000008323	PLEKHG6	pleckstrin homology and RhoGEF domain containing G6	294.233	609.734	251.03	457.667	281.914	391.441	354.69	436.044	275.428	438.327
ENSG00000008324	SS18L2	SS18 like 2	430.464	277.152	388.322	330.378	453.748	504.357	493.481	481.253	436.527	473.905
ENSG00000008394	MGST1	microsomal glutathione S-transferase 1	4025.86	1534.12	3634.21	1823.52	3962.91	3113.47	2714.82	3106.27	3732.56	3227.68
ENSG00000008405	CRY1	cryptochrome circadian regulator 1	876.378	1095.56	922.012	1185.64	892.729	1135.18	1068.09	1262.92	933.466	1198.28
ENSG00000008513	ST3GAL1	ST3 beta-galactosid symbol descriptione alpha-2,3-sialyltransferase 1	369.371	394.534	414.569	360.413	390.653	277.02	550.473	319.377	444.972	305.975
ENSG00000008517	IL32	interleukin 32	661.497	1175.45	626.565	1234.27	700.759	1141.2	554.496	1178.34	631.405	1221.05
ENSG00000008710	PKD1	polycystin 1, transient receptor potential channel interacting	643.239	1883	684.443	1603.26	641.691	931.932	996.349	942.088	652.842	929.309
ENSG00000008838	MED24	mediator complex subunit 24	1001.37	1558.57	983.256	1417.34	1077.99	1046.35	1338.3	1137.51	1106.26	1182.63
ENSG00000008853	RHOBTB2	Rho related BTB domain containing 2	345.495	552.673	315.638	471.969	350.379	376.386	395.59	409.794	346.233	446.865
ENSG00000008869	HEATR5B	HEAT repeat containing 5B	662.199	733.637	697.23	665.047	643.704	686.528	652.388	780.212	658.038	684.53
ENSG00000008952	SEC62	SEC62 homolog, preprotein translocation factor	1945.17	1431.41	2030.45	1491.71	2097.58	1657.6	1758.03	1697.51	1930.59	1722
ENSG00000008988	RPS20	ribosomal protein S20	12859.2	4074.13	12048.1	4811.22	12807	8405.45	8254.41	8289.21	13231.6	8157.43
ENSG00000009307	CSDE1	cold shock domain containing E1	20340	17245.4	19846.8	17385.6	21097.9	19331.2	19785.5	18946.8	21871.2	18295.9
ENSG00000009335	UBE3C	ubiquitin protein ligase E3C	2579.28	3426.9	2724.98	3375.29	2668.12	3104.43	3261.94	3222.93	2706.21	3064.02
ENSG00000009413	REV3L	REV3 like, DNA directed polymerase zeta catalytic subunit	1410.07	1314.03	1646.84	1241.42	1329.02	1257.13	1184.09	1353.34	1334.91	1349.14
ENSG00000009780	FAM76A	family with sequence similarity 76 member A	173.45	174.443	131.235	128.719	152.368	150.554	146.837	172.084	152.005	148.006
ENSG00000009830	POMT2	protein O-mannosyltransferase 2	253.503	371.709	232.186	400.459	233.586	320.681	290.993	386.46	223.46	395.632
ENSG00000009844	VTA1	vesicle trafficking 1	2398.8	1433.04	2381.08	1627.58	2536.56	2350.15	2220	2218.14	2517.18	2302.64
ENSG00000009954	BAZ1B	bromodomain adjacent to zinc finger domain 1B	4122.77	4385.52	4309.9	3970.26	4275.03	3342.31	3858.67	3430.02	4347.08	3455.38
ENSG00000010017	RANBP9	RAN binding protein 9	912.893	619.516	938.164	657.896	904.811	704.595	696.64	837.088	900.337	774.187
ENSG00000010072	SPRTN	SprT-like N-terminal domain	563.185	446.704	537.728	426.202	573.897	578.129	536.393	542.503	556.702	496.675
ENSG00000010165	METTL13	methyltransferase like 13	389.735	749.94	459.66	715.105	403.406	599.207	657.751	608.128	411.842	664.606
ENSG00000010244	ZNF207	zinc finger protein 207	3572.22	2595.45	3243.2	2591.54	3446.74	3370.91	3269.98	3096.06	3255.11	3280.33
ENSG00000010256	UQCRC1	ubiquinol-cytochrome c reductase core protein 1	3951.42	4902.33	3859.66	4795.49	4097.83	4756.01	4810.77	4535.44	4278.87	4649.39
ENSG00000010270	STARD3NL	STARD3 N-terminal like	593.381	471.158	582.819	542.049	624.239	752.772	573.27	736.462	667.782	675.991
ENSG00000010278	CD9	CD9 molecule	106.738	185.855	102.969	218.822	147.669	314.659	154.883	300.418	107.833	276.089
ENSG00000010292	NCAPD2	non-SMC condensin I complex subunit D2	5869.9	6951.62	6129.7	6046.93	5890	5287.47	8247.04	5369.61	6042.52	5332.5
ENSG00000010295	IFFO1	intermediate filament family orphan 1	330.046	436.922	326.406	386.157	316.147	343.264	346.644	351.46	307.258	324.476
ENSG00000010322	NISCH	nischarin	338.473	533.11	323.041	447.656	360.448	350.792	354.69	355.835	339.737	397.056
ENSG00000010404	IDS	id symbol descriptionuronate 2-sulfatase	120.081	97.8183	127.87	134.44	100.012	102.377	86.4933	145.834	69.5065	162.238
ENSG00000010539	ZNF200	zinc finger protein 200	172.045	163.03	162.866	174.486	185.258	195.721	205.841	199.793	177.989	213.471
ENSG00000010803	SCMH1	Scm polycomb group protein homolog 1	648.154	673.316	623.2	660.757	658.471	709.111	606.794	647.503	605.421	624.758
ENSG00000010810	FYN	FYN proto-oncogene, Src family tyrosine kinase	1074.41	745.049	1109.78	835.242	1055.84	754.278	937.346	692.712	1145.23	677.414
ENSG00000010818	HIVEP2	human immunodeficiency virus type I enhancer binding protein 2	664.306	837.977	784.047	913.904	645.047	689.539	509.573	810.838	504.734	772.764
ENSG00000011007	ELOA	elongin A	836.351	831.455	797.507	699.372	931.66	695.561	735.528	720.42	844.472	724.377
ENSG00000011009	LYPLA2	lysophospholipase II	1458.52	2015.06	1355.43	1952.24	1422.32	2044.53	1828.43	1936.68	1334.91	2069.24
ENSG00000011021	CLCN6	chlorid symbol descriptione voltage-gated channel 6	569.505	963.51	644.736	905.323	576.582	760.3	632.273	788.962	489.794	905.116
ENSG00000011105	TSPAN9	tetraspanin 9	1010.5	2277.54	966.43	1980.84	1035.03	1577.81	1780.82	1481.67	1157.58	1536.99
ENSG00000011114	BTBD7	BTB domain containing 7	858.12	888.516	973.16	921.055	815.538	879.238	891.753	975.63	823.035	970.58
ENSG00000011132	APBA3	amyloid symbol description beta precursor protein binding family A member 3	274.57	355.406	247.665	348.971	263.791	281.537	282.277	263.96	243.598	273.243
ENSG00000011198	ABHD5	abhydrolase domain containing 5	297.041	332.582	301.505	348.971	323.53	362.836	317.813	395.21	326.096	338.707
ENSG00000011243	AKAP8L	A-kinase anchoring protein 8 like	1025.25	1035.24	903.168	966.822	989.385	788.905	944.051	901.255	1002.32	785.572
ENSG00000011258	MBTD1	mbt domain containing 1	432.571	386.382	517.538	407.61	354.407	409.508	472.026	427.294	370.268	428.365
ENSG00000011260	UTP18	UTP18, small subunit processome component	904.467	904.819	821.735	926.776	967.235	1076.46	1027.86	1017.92	1036.1	943.541
ENSG00000011275	RNF216	ring finger protein 216	1747.14	2209.06	1642.12	1907.9	1637.12	1585.34	1750.65	1680.01	1722.72	1687.84
ENSG00000011295	TTC19	tetratricopeptid symbol descriptione repeat domain 19	801.942	745.049	735.591	772.313	761.84	778.366	716.755	856.046	785.359	755.686
ENSG00000011304	PTBP1	polypyrimid symbol descriptionine tract binding protein 1	8348.76	8994.39	7973.72	8143.61	8573.55	7328.99	9006.7	7600.87	8674.67	7552.59
ENSG00000011347	SYT7	synaptotagmin 7	1129.18	2148.74	1055.27	1926.49	1186.05	1705.78	960.813	1792.3	1012.07	1833
ENSG00000011376	LARS2	leucyl-tRNA synthetase 2, mitochondrial	1199.4	1589.55	1107.76	1464.53	1217.6	1230.03	1541.46	1297.92	1275.15	1215.36
ENSG00000011405	PIK3C2A	phosphatid symbol descriptionylinositol-4-phosphate 3-kinase catalytic subunit type 2 alpha	2595.43	2500.89	3113.98	2733.13	2508.37	2967.43	2540.49	2961.89	2409.34	2869.05
ENSG00000011426	ANLN	anillin actin binding protein	6601.62	4884.39	6106.82	4582.39	6729.7	5167.03	5852.04	4999.19	7013.66	4874.25
ENSG00000011451	WIZ	wid symbol descriptionely interspaced zinc finger motifs	706.439	829.825	717.42	749.43	658.471	492.313	652.388	541.045	645.046	577.794
ENSG00000011454	RABGAP1	RAB GTPase activating protein 1	893.933	937.425	919.32	885.3	945.084	870.205	877.002	803.546	954.253	896.577
ENSG00000011478	QPCTL	glutaminyl-peptid symbol descriptione cyclotransferase like	252.099	392.903	257.087	351.832	285.942	334.231	327.87	317.918	235.153	318.783
ENSG00000011485	PPP5C	protein phosphatase 5 catalytic subunit	1851.77	1586.29	1621.26	1556.07	1888.15	1476.94	1781.49	1614.38	1831.2	1619.53
ENSG00000011523	CEP68	centrosomal protein 68	275.975	347.255	313.619	338.96	316.147	270.998	334.575	328.127	305.959	286.051
ENSG00000011566	MAP4K3	mitogen-activated protein kinase kinase kinase kinase 3	1638.29	1064.59	1493.39	1157.04	1589.46	1189.38	1355.06	1216.26	1519.4	1221.05
ENSG00000012048	BRCA1	BRCA1, DNA repair associated	1363.02	1369.46	1471.85	1277.18	1402.86	1267.67	1398.64	1267.3	1459.64	1139.93
ENSG00000012061	ERCC1	ERCC excision repair 1, endonuclease non-catalytic subunit	655.879	541.261	675.694	530.608	594.034	552.535	526.335	482.711	580.737	490.983
ENSG00000012171	SEMA3B	semaphorin 3B	224.712	666.795	222.091	680.78	219.49	450.158	193.101	522.086	228.657	505.214
ENSG00000012174	MBTPS2	membrane bound transcription factor peptid symbol descriptionase, site 2	514.731	422.249	745.013	467.679	420.187	398.969	368.77	463.752	393.654	589.179
ENSG00000012232	EXTL3	exostosin like glycosyltransferase 3	934.662	1442.82	979.891	1427.35	1002.14	1097.54	1393.95	1015.01	998.425	1010.43
ENSG00000012504	NR1H4	nuclear receptor subfamily 1 group H member 4	4939.46	3377.99	4656.5	3256.59	5189.91	3723.21	5188.93	3759.6	5686.54	3378.53
ENSG00000012660	ELOVL5	ELOVL fatty acid symbol description elongase 5	3023.08	2238.41	3118.02	2687.36	3106.43	3277.57	3092.97	3288.56	3000.47	3216.29
ENSG00000012822	CALCOCO1	calcium binding and coiled-coil domain 1	352.517	461.376	354.672	490.562	326.215	429.08	328.54	386.46	293.616	378.555
ENSG00000012963	UBR7	ubiquitin protein ligase E3 component n-recognin 7 (putative)	382.011	322.8	366.113	301.774	356.42	335.736	410.34	317.918	404.697	330.168
ENSG00000012983	MAP4K5	mitogen-activated protein kinase kinase kinase kinase 5	463.469	373.34	480.523	358.983	460.46	373.375	348.655	411.252	437.826	407.018
ENSG00000013275	PSMC4	proteasome 26S subunit, ATPase 4	4859.4	4817.55	4627.56	4718.26	5148.29	5132.4	4758.47	5006.48	5173.36	5022.26
ENSG00000013288	MAN2B2	mannosid symbol descriptionase alpha class 2B member 2	983.818	1361.3	955.662	1231.41	950.454	1022.26	942.04	994.589	909.431	946.387
ENSG00000013306	SLC25A39	solute carrier family 25 member 39	2319.45	2507.41	2214.85	2299.78	2313.04	2192.07	2375.55	2205.01	2373.61	2215.83
ENSG00000013364	MVP	major vault protein	113.761	448.334	113.064	447.656	116.122	328.209	120.688	351.46	96.7894	318.783
ENSG00000013374	NUB1	negative regulator of ubiquitin like proteins 1	1429.03	1253.7	1373.6	1238.56	1542.47	1217.99	1165.98	1295.01	1505.11	1208.24
ENSG00000013375	PGM3	phosphoglucomutase 3	4546.91	4484.97	4937.81	4877.01	4451.56	5287.47	4318.63	4991.9	4299.66	4753.28
ENSG00000013441	CLK1	CDC like kinase 1	684.67	547.782	664.926	603.548	717.539	740.728	549.802	724.795	643.747	728.647
ENSG00000013503	POLR3B	RNA polymerase III subunit B	1126.37	1087.41	1155.54	1086.96	1079.33	948.493	1166.65	1051.46	1090.02	1026.08
ENSG00000013523	ANGEL1	angel homolog 1	141.85	190.746	151.425	178.776	155.724	141.521	196.454	193.959	149.407	150.853
ENSG00000013561	RNF14	ring finger protein 14	731.017	1010.79	738.956	1019.74	762.511	1062.91	849.512	1006.26	771.717	1007.58
ENSG00000013573	DDX11	DEAD/H-box helicase 11	848.289	1392.28	710.69	1108.41	852.455	843.105	916.561	939.172	850.968	812.612
ENSG00000013583	HEBP1	heme binding protein 1	180.472	117.382	173.634	147.312	141.628	156.577	156.895	156.042	154.603	152.276
ENSG00000013810	TACC3	transforming acid symbol descriptionic coiled-coil containing protein 3	2039.26	2057.44	2191.29	1787.76	1959.98	1281.22	2402.37	1461.26	2075.45	1598.18
ENSG00000014123	UFL1	UFM1 specific ligase 1	1488.02	1234.14	1570.79	1414.48	1550.53	1525.12	1375.85	1448.13	1421.96	1397.52
ENSG00000014138	POLA2	DNA polymerase alpha 2, accessory subunit	499.283	503.764	485.234	466.248	497.377	483.28	536.393	452.086	513.179	498.098
ENSG00000014164	ZC3H3	zinc finger CCCH-type containing 3	289.317	322.8	325.733	350.401	289.969	204.754	308.426	296.043	296.864	277.512
ENSG00000014216	CAPN1	calpain 1	1457.82	2698.15	1336.58	2342.68	1533.75	1821.71	1495.86	1837.51	1384.93	1824.46
ENSG00000014641	MDH1	malate dehydrogenase 1	1794.89	2015.06	1695.29	2040.91	1919.03	2747.62	2726.22	2486.47	2052.72	2662.69
ENSG00000014824	SLC30A9	solute carrier family 30 member 9	2147.41	1481.95	1971.9	1556.07	2198.93	1847.3	1898.83	1840.43	2120.92	1656.53
ENSG00000014919	COX15	COX15, cytochrome c oxid symbol descriptionase assembly homolog	977.498	999.377	951.624	879.579	942.399	992.154	1066.08	949.38	999.075	1030.35
ENSG00000015133	CCDC88C	coiled-coil domain containing 88C	681.861	971.662	670.31	712.244	670.553	526.94	779.781	552.711	791.855	535.1
ENSG00000015153	YAF2	YY1 associated factor 2	333.557	226.612	343.904	230.264	317.489	299.603	259.48	319.377	310.506	271.819
ENSG00000015171	ZMYND11	zinc finger MYND-type containing 11	1846.15	1302.61	1781.44	1241.42	1859.96	1364.02	1315.5	1483.13	1780.54	1272.29
ENSG00000015475	BID	BH3 interacting domain death agonist	920.618	795.589	822.408	845.254	929.646	1041.84	947.403	1149.17	978.938	1048.85
ENSG00000015479	MATR3	matrin 3	12576.2	10776.3	11712.2	10298.9	12837.2	10689.4	11693.4	10694	13087.4	10000.4
ENSG00000015520	NPC1L1	NPC1 like intracellular cholesterol transporter 1	292.828	459.746	343.231	450.516	226.874	412.519	386.203	422.919	202.024	434.057
ENSG00000015532	XYLT2	xylosyltransferase 2	530.883	603.213	485.234	579.235	575.24	435.102	579.304	456.461	556.702	434.057
ENSG00000015676	NUDCD3	NudC domain containing 3	1049.83	1899.31	1061.32	1626.15	1051.14	1309.82	1430.83	1262.92	1104.31	1336.33
ENSG00000016391	CHDH	choline dehydrogenase	561.781	873.843	540.42	697.942	525.569	650.395	684.571	694.17	569.694	658.913
ENSG00000016864	GLT8D1	glycosyltransferase 8 domain containing 1	209.263	220.091	197.19	215.962	212.107	218.304	242.718	214.376	202.024	216.317
ENSG00000017260	ATP2C1	ATPase secretory pathway Ca2+ transporting 1	1386.19	1441.19	1541.17	1484.56	1328.35	1406.18	1495.86	1509.38	1299.84	1585.38
ENSG00000017797	RALBP1	ralA binding protein 1	1714.13	1834.09	1632.7	1713.39	1774.05	1577.81	1581.02	1595.43	1827.96	1545.53
ENSG00000018189	RUFY3	RUN and FYVE domain containing 3	551.247	634.189	559.264	645.024	546.377	612.756	595.396	570.211	606.72	582.064
ENSG00000018408	WWTR1	WW domain containing transcription regulator 1	155.894	202.158	193.824	184.497	145.656	183.676	137.451	191.043	148.107	216.317
ENSG00000018510	AGPS	alkylglycerone phosphate synthase	4060.27	4338.24	4353.65	4380.73	4055.54	4582.88	4100.05	4749.82	3966.42	4659.35
ENSG00000018610	CXorf56	chromosome X open reading frame 56	561.078	546.152	519.557	493.422	544.363	451.663	478.73	438.961	586.583	407.018
ENSG00000018699	TTC27	tetratricopeptid symbol descriptione repeat domain 27	733.124	534.74	684.443	533.468	710.156	584.151	645.012	526.461	711.305	506.637
ENSG00000018869	ZNF582	zinc finger protein 582	107.441	154.879	115.756	138.73	126.861	137.005	107.949	126.876	101.986	146.583
ENSG00000019144	PHLDB1	pleckstrin homology like domain family B member 1	533.692	1010.79	527.633	878.149	586.65	534.468	578.634	695.629	552.155	640.412
ENSG00000019995	ZRANB1	zinc finger RANBP2-type containing 1	1512.59	1155.89	1474.55	1215.68	1556.57	1148.73	1226.33	1168.13	1438.2	1095.82
ENSG00000020129	NCDN	neurochondrin	523.86	829.825	479.177	886.73	512.816	615.768	598.078	656.253	496.939	596.295
ENSG00000020256	ZFP64	ZFP64 zinc finger protein	672.732	590.17	635.987	683.64	595.376	528.446	660.433	580.42	590.481	604.834
ENSG00000020426	MNAT1	MNAT1, CDK activating kinase assembly factor	479.62	238.024	439.47	308.925	461.803	356.814	310.437	355.835	448.22	335.861
ENSG00000020577	SAMD4A	sterile alpha motif domain containing 4A	100.418	187.485	125.178	164.474	133.574	162.599	107.279	164.793	139.663	166.507
ENSG00000020922	MRE11	MRE11 homolog, double strand break repair nuclease	389.735	326.061	390.341	326.088	423.543	349.286	421.739	368.96	463.81	372.862
ENSG00000021300	PLEKHB1	pleckstrin homology domain containing B1	367.264	361.928	276.604	361.843	348.366	409.508	320.495	370.419	331.942	327.322
ENSG00000021355	SERPINB1	serpin family B member 1	1231	950.468	1243.03	1095.54	1312.92	1294.77	1229.01	1448.13	1258.91	1336.33
ENSG00000021574	SPAST	spastin	933.258	736.898	900.476	720.826	826.278	889.777	792.52	864.796	845.121	798.381
ENSG00000021776	AQR	aquarius intron-binding spliceosomal factor	2228.86	1618.89	2202.06	1550.35	2157.99	1615.45	1911.57	1640.63	2227.46	1582.53
ENSG00000021826	CPS1	carbamoyl-phosphate synthase 1	197.325	567.346	210.65	502.004	220.162	421.552	268.196	487.086	246.196	589.179
ENSG00000022277	RTF2	replication termination factor 2	1236.62	1421.63	1125.26	1315.79	1316.27	1446.83	1416.75	1346.05	1238.77	1383.29
ENSG00000022567	SLC45A4	solute carrier family 45 member 4	782.982	1294.46	878.94	1164.19	792.045	841.599	1031.21	880.838	856.814	963.465
ENSG00000022840	RNF10	ring finger protein 10	2313.83	3578.52	2280.8	3452.53	2331.16	2827.41	2758.4	2794.18	2374.26	2742.39
ENSG00000022976	ZNF839	zinc finger protein 839	139.041	179.334	148.733	155.893	142.971	124.96	150.19	161.876	146.808	145.16
ENSG00000023041	ZDHHC6	zinc finger DHHC-type containing 6	807.56	542.891	712.709	626.432	763.854	675.989	685.242	697.087	800.299	685.953
ENSG00000023191	RNH1	ribonuclease/angiogenin inhibitor 1	1353.19	2275.91	1235.63	2103.84	1345.81	1588.35	1607.17	1617.3	1386.88	1626.65
ENSG00000023228	NDUFS1	NADH:ubiquinone oxid symbol descriptionoreductase core subunit S1	4707.02	5870.73	4647.08	5331.82	4718.71	5129.39	5052.82	4942.32	4903.13	4938.29
ENSG00000023287	RB1CC1	RB1 inducible coiled-coil 1	1761.18	1995.49	1996.8	1985.13	1851.91	1978.29	1868.66	1914.8	1781.84	2006.62
ENSG00000023318	ERP44	endoplasmic reticulum protein 44	1589.84	896.668	1680.49	1081.24	1548.52	1314.34	1200.18	1297.92	1510.31	1219.63
ENSG00000023330	ALAS1	5'-aminolevulinate synthase 1	1733.09	1801.49	1673.08	1694.8	1688.8	1776.54	1534.08	1814.18	1757.15	1797.42
ENSG00000023516	AKAP11	A-kinase anchoring protein 11	815.986	1116.76	1014.21	1202.81	776.607	1059.9	960.143	1147.71	764.572	1186.9
ENSG00000023572	GLRX2	glutaredoxin 2	314.597	143.467	327.752	147.312	322.188	302.614	218.58	290.21	359.225	281.781
ENSG00000023697	DERA	deoxyribose-phosphate aldolase	1256.28	1061.33	1175.73	1272.89	1295.46	1714.81	1326.23	1691.68	1329.72	1696.38
ENSG00000023734	STRAP	serine/threonine kinase receptor associated protein	4431.75	3175.83	4414.89	3588.4	4681.79	4357.04	4537.21	4446.48	4775.81	4480.04
ENSG00000023839	ABCC2	ATP binding cassette subfamily C member 2	2878.42	5332.73	2893.23	5328.96	3001.05	5191.12	3391.34	5169.82	3071.28	5107.64
ENSG00000023902	PLEKHO1	pleckstrin homology domain containing O1	532.287	665.164	485.234	653.606	522.884	558.557	512.925	517.711	541.111	543.639
ENSG00000023909	GCLM	glutamate-cysteine ligase modifier subunit	2939.52	2557.95	3142.25	3093.54	3034.61	3864.73	2828.8	3957.94	2730.24	3658.89
ENSG00000024048	UBR2	ubiquitin protein ligase E3 component n-recognin 2	1322.99	1578.14	1358.79	1528.89	1333.05	1495.01	1499.22	1400.01	1332.32	1482.91
ENSG00000024526	DEPDC1	DEP domain containing 1	1719.05	790.698	1632.03	845.254	1760.62	1264.66	1530.73	1223.55	1849.39	1124.28
ENSG00000025039	RRAGD	Ras related GTP binding D	998.565	1084.15	1026.33	1207.1	993.412	1311.33	884.377	1264.38	978.288	1276.56
ENSG00000025156	HSF2	heat shock transcription factor 2	614.448	474.419	583.492	491.992	608.801	590.173	577.963	587.711	614.516	573.525
ENSG00000025293	PHF20	PHD finger protein 20	1165.69	1278.16	1196.6	1157.04	1175.99	1044.85	1183.42	1026.67	1164.07	1194.01
ENSG00000025434	NR1H3	nuclear receptor subfamily 1 group H member 3	419.229	435.291	394.379	421.912	432.269	341.759	472.026	399.585	433.929	388.517
ENSG00000025770	NCAPH2	non-SMC condensin II complex subunit H2	1467.65	3270.39	1382.35	2758.87	1553.88	2134.86	2207.26	2035.84	1673.35	2010.89
ENSG00000025772	TOMM34	translocase of outer mitochondrial membrane 34	1341.25	1361.3	1275.34	1304.35	1414.27	1410.69	1459.66	1278.97	1463.53	1344.87
ENSG00000025796	SEC63	SEC63 homolog, protein translocation regulator	1417.09	1224.36	2089	1421.63	1214.25	1258.63	1008.42	1433.55	1073.13	1593.91
ENSG00000025800	KPNA6	karyopherin subunit alpha 6	3182.49	3873.6	3340.78	3784.33	3277.59	3500.39	3860.69	3623.98	3271.35	3683.08
ENSG00000026025	VIM	vimentin	9807.28	10688.3	9815.73	11978	9558.91	11639.4	7097.82	11151.9	9423.65	11198.7
ENSG00000026297	RNASET2	ribonuclease T2	155.192	190.746	157.482	181.637	133.574	140.016	137.451	131.251	148.757	152.276
ENSG00000027001	MIPEP	mitochondrial intermediate peptid symbol descriptionase	240.863	247.806	208.631	266.019	242.312	304.12	211.205	258.126	230.606	237.664
ENSG00000027697	IFNGR1	interferon gamma receptor 1	830.733	572.237	819.716	685.07	836.346	871.71	732.176	936.255	766.52	893.731
ENSG00000027847	B4GALT7	beta-1,4-galactosyltransferase 7	603.914	740.158	582.146	693.652	591.349	605.229	653.058	641.67	541.761	647.528
ENSG00000028116	VRK2	vaccinia related kinase 2	544.225	410.837	570.032	477.69	520.87	532.963	491.47	581.878	510.581	510.907
ENSG00000028203	VEZT	vezatin, adherens junctions transmembrane protein	1338.44	970.031	1361.48	1151.32	1395.48	1317.35	1139.83	1332.92	1349.86	1259.48
ENSG00000028310	BRD9	bromodomain containing 9	401.673	515.176	399.09	510.585	385.954	359.825	394.919	421.461	426.133	405.594
ENSG00000028528	SNX1	sorting nexin 1	801.24	808.631	893.746	826.661	800.771	776.861	883.036	778.754	806.146	822.574
ENSG00000028839	TBPL1	TATA-box binding protein like 1	492.962	286.934	470.428	284.612	449.72	463.708	404.976	438.961	481.349	435.48
ENSG00000029153	ARNTL2	aryl hydrocarbon receptor nuclear translocator like 2	481.727	353.776	458.314	404.749	461.803	444.136	482.083	425.836	526.171	479.598
ENSG00000029363	BCLAF1	BCL2 associated transcription factor 1	6725.22	5502.28	6921.82	5366.15	6960.6	6089.93	5254.64	5681.7	6883.74	5634.2
ENSG00000029364	SLC39A9	solute carrier family 39 member 9	1928.31	2200.91	2084.29	2172.49	2017.03	2289.93	2121.43	2199.18	2018.94	2214.4
ENSG00000029639	TFB1M	transcription factor B1, mitochondrial	234.543	207.049	248.338	221.682	255.065	236.37	236.013	221.668	227.358	237.664
ENSG00000029725	RABEP1	rabaptin, RAB GTPase binding effector protein 1	1750.65	1454.23	1743.75	1531.75	1734.44	1586.84	1517.99	1521.05	1799.37	1440.22
ENSG00000029993	HMGB3	high mobility group box 3	1168.5	903.189	1082.19	830.952	1242.44	913.865	1239.74	848.754	1288.79	883.769
ENSG00000030066	NUP160	nucleoporin 160	1811.04	1803.12	2249.84	1846.4	1696.18	1812.68	1886.09	1801.05	1718.82	2022.28
ENSG00000030110	BAK1	BCL2 antagonist/killer 1	318.81	391.273	344.577	386.157	346.352	426.069	376.816	377.71	305.959	402.748
ENSG00000030582	GRN	granulin precursor	2386.16	3780.68	2175.14	3396.75	2474.13	2631.69	2350.07	2547.72	2171.59	2658.42
ENSG00000031003	FAM13B	family with sequence similarity 13 member B	318.108	368.449	382.265	403.319	353.064	417.036	310.437	433.127	363.772	412.71
ENSG00000031691	CENPQ	centromere protein Q	224.712	159.77	197.863	135.87	224.189	254.437	221.932	285.835	218.263	212.048
ENSG00000031698	SARS	seryl-tRNA synthetase	1888.99	1627.04	1923.44	1717.68	1772.03	1490.49	1370.48	1513.76	1738.96	1350.56
ENSG00000031823	RANBP3	RAN binding protein 3	1462.74	1749.32	1354.08	1430.21	1550.53	1186.37	1410.04	1143.34	1507.06	1145.63
ENSG00000032219	ARID4A	AT-rich interaction domain 4A	451.531	252.697	501.386	340.39	436.967	292.076	309.096	293.127	405.346	318.783
ENSG00000032389	EIPR1	EARP complex and GARP complex interacting protein 1	384.82	423.879	347.942	494.852	381.256	414.025	404.976	434.586	368.32	397.056
ENSG00000032444	PNPLA6	patatin like phospholipase domain containing 6	854.609	1726.49	817.697	1460.24	895.414	1099.05	1147.88	1035.42	940.611	1006.16
ENSG00000032742	IFT88	intraflagellar transport 88	158.001	145.097	166.231	133.009	172.505	173.138	174.328	182.293	174.741	143.737
ENSG00000033011	ALG1	ALG1, chitobiosyldiphosphodolichol beta-mannosyltransferase	639.025	681.467	612.432	692.221	619.54	630.823	622.886	640.212	618.413	693.068
ENSG00000033030	ZCCHC8	zinc finger CCHC-type containing 8	824.413	728.746	871.537	768.023	831.647	730.189	702.674	770.004	744.434	774.187
ENSG00000033050	ABCF2	ATP binding cassette subfamily F member 2	2471.13	2611.75	2406.65	2494.29	2637.91	2544.37	2588.09	2336.26	2626.31	2415.07
ENSG00000033100	CHPF2	chondroitin polymerizing factor 2	764.022	1713.45	815.678	1556.07	792.045	1198.41	1093.57	1297.92	767.82	1107.2
ENSG00000033170	FUT8	fucosyltransferase 8	149.574	159.77	163.539	163.044	142.3	170.126	127.393	160.418	152.654	197.816
ENSG00000033178	UBA6	ubiquitin like modifier activating enzyme 6	2113.7	1917.24	2205.43	2018.03	2260.68	2301.98	2197.87	2225.43	2280.07	2220.1
ENSG00000033327	GAB2	GRB2 associated binding protein 2	293.53	526.588	295.448	496.283	310.777	371.869	297.698	339.793	315.702	352.938
ENSG00000033627	ATP6V0A1	ATPase H+ transporting V0 subunit a1	1097.58	1636.83	1174.39	1570.37	1005.49	1373.06	1163.97	1496.26	894.49	1465.83
ENSG00000033800	PIAS1	protein inhibitor of activated STAT 1	1873.54	790.698	1707.41	829.522	1790.16	1124.64	1304.1	1157.92	1744.81	1044.58
ENSG00000033867	SLC4A7	solute carrier family 4 member 7	4924.71	5675.09	5155.87	5643.61	5005.32	5683.43	5376.67	5483.36	5225.33	5390.85
ENSG00000034053	APBA2	amyloid symbol description beta precursor protein binding family A member 2	355.326	322.8	328.425	320.367	313.462	272.503	275.572	204.168	335.19	237.664
ENSG00000034152	MAP2K3	mitogen-activated protein kinase kinase 3	236.65	197.267	239.589	158.753	183.244	150.554	207.852	170.626	200.075	173.623
ENSG00000034510	TMSB10	thymosin beta 10	17784.6	13396.2	16498	13288.1	17132.3	14403.5	10683.6	14045.3	17084.3	13766
ENSG00000034677	RNF19A	ring finger protein 19A, RBR E3 ubiquitin protein ligase	614.448	764.613	594.934	832.382	634.978	817.51	618.193	883.755	674.278	842.498
ENSG00000034693	PEX3	peroxisomal biogenesis factor 3	751.382	438.552	715.401	434.784	779.292	572.107	616.181	571.67	753.529	540.793
ENSG00000034713	GABARAPL2	GABA type A receptor associated protein like 2	489.451	513.546	539.074	577.805	515.501	694.056	759.666	711.67	595.677	732.916
ENSG00000035141	FAM136A	family with sequence similarity 136 member A	1768.2	1045.03	1733.65	993.996	1707.6	1314.34	1367.13	1305.22	1729.87	1246.67
ENSG00000035403	VCL	vinculin	2284.34	3291.59	2297.63	3052.07	2211.69	2709.98	2439.25	2798.56	2224.86	2826.35
ENSG00000035499	DEPDC1B	DEP domain containing 1B	1249.96	947.207	1269.28	1045.48	1317.61	1219.49	1383.22	1169.59	1380.39	1171.24
ENSG00000035681	NSMAF	neutral sphingomyelinase activation associated factor	398.162	280.412	430.721	264.589	416.83	346.275	321.836	306.252	413.791	311.667
ENSG00000035687	ADSS	adenylosuccinate synthase	1605.29	1475.43	1632.03	1504.58	1821.7	1650.08	1817.7	1583.76	1972.17	1596.76
ENSG00000035862	TIMP2	TIMP metallopeptid symbol descriptionase inhibitor 2	324.428	854.28	311.6	785.185	326.215	665.451	418.386	761.254	300.762	778.457
ENSG00000035928	RFC1	replication factor C subunit 1	3186	2275.91	3183.3	2269.74	3144.69	2401.34	2554.57	2445.64	3202.5	2331.1
ENSG00000036054	TBC1D23	TBC1 domain family member 23	852.502	764.613	866.826	879.579	882.66	931.932	807.271	911.463	804.846	912.232
ENSG00000036257	CUL3	cullin 3	2167.07	1702.04	2263.3	1760.59	2225.78	2003.88	2066.45	2076.68	2251.49	2062.13
ENSG00000036549	AC118549.1	ZZ-type zinc finger-containing protein 3	2214.12	1653.13	2244.46	1913.62	2270.75	2023.45	1908.89	2044.59	2302.16	2025.13
ENSG00000037241	RPL26L1	ribosomal protein L26 like 1	717.675	373.34	693.865	423.342	753.785	656.417	564.553	608.128	719.75	613.373
ENSG00000037474	NSUN2	NOP2/Sun RNA methyltransferase family member 2	2480.96	2267.75	2266	2193.94	2531.19	2015.92	2260.22	2135.01	2606.82	2130.44
ENSG00000037637	FBXO42	F-box protein 42	577.23	732.007	579.454	758.011	553.76	663.945	642.33	682.504	576.839	636.143
ENSG00000037749	MFAP3	microfibril associated protein 3	1467.65	1379.24	1514.93	1611.85	1328.35	1663.63	1554.2	1615.84	1395.33	1741.92
ENSG00000037757	MRI1	methylthioribose-1-phosphate isomerase 1	627.79	872.213	551.861	667.908	630.951	563.074	643.001	495.836	602.173	455.404
ENSG00000037897	METTL1	methyltransferase like 1	532.287	324.431	539.747	368.994	560.473	364.342	539.075	469.586	545.659	449.712
ENSG00000038002	AGA	aspartylglucosaminid symbol descriptionase	356.028	262.479	362.075	337.529	343.667	364.342	303.062	379.169	356.627	357.208
ENSG00000038210	PI4K2B	phosphatid symbol descriptionylinositol 4-kinase type 2 beta	2182.52	2311.77	2207.45	2471.4	2303.64	2812.36	2572.67	2756.26	2337.89	2565.92
ENSG00000038219	BOD1L1	biorientation of chromosomes in cell division 1 like 1	2061.73	2168.31	2551.35	1936.5	2023.07	1501.03	1562.24	1558.97	1890.97	1798.85
ENSG00000038274	MAT2B	methionine adenosyltransferase 2B	778.768	665.164	788.758	785.185	873.934	989.143	1015.79	984.38	777.563	913.655
ENSG00000038358	EDC4	enhancer of mRNA decapping 4	2614.39	3728.51	2393.19	3199.38	2688.93	2714.5	2911.27	2788.35	2572.39	2666.96
ENSG00000038382	TRIO	trio Rho guanine nucleotid symbol descriptione exchange factor	1523.83	2778.04	1743.75	2700.24	1583.42	1991.83	1802.95	2000.84	1636.98	2092.01
ENSG00000038427	VCAN	versican	4245.66	5022.97	5788.49	5755.16	3929.35	4298.33	3730.61	4730.86	4053.46	4855.75
ENSG00000038532	CLEC16A	C-type lectin domain containing 16A	405.184	575.498	446.873	530.608	387.968	389.936	381.509	431.669	395.602	385.67
ENSG00000039068	CDH1	cadherin 1	1194.49	1772.14	1261.88	1706.24	1184.04	1364.02	960.813	1487.51	1212.79	1665.07
ENSG00000039123	MTREX	Mtr4 exosome RNA helicase	2121.42	1662.91	2125.34	1900.75	2239.88	1875.91	2175.07	1825.84	2278.12	1852.93
ENSG00000039319	ZFYVE16	zinc finger FYVE-type containing 16	1549.11	1459.12	1627.99	1455.95	1569.32	1698.25	1542.13	1573.55	1502.51	1578.26
ENSG00000039523	RIPOR1	RHO family interacting cell polarization regulator 1	535.096	966.771	596.953	1031.18	475.898	626.306	608.135	669.379	423.535	802.65
ENSG00000039560	RAI14	retinoic acid symbol description induced 14	3692.3	3479.07	3767.46	3232.27	3642.74	2996.03	3564.33	3068.35	3722.82	3082.52
ENSG00000039650	PNKP	polynucleotid symbol descriptione kinase 3'-phosphatase	391.842	650.492	358.71	590.677	393.338	486.291	461.968	481.253	376.764	426.941
ENSG00000040199	PHLPP2	PH domain and leucine rich repeat protein phosphatase 2	685.372	873.843	807.602	870.998	667.197	766.322	689.935	748.129	635.952	925.04
ENSG00000040275	SPDL1	spindle apparatus coiled-coil protein 1	1155.16	846.128	1070.75	813.789	1205.52	992.154	1231.02	927.505	1242.67	922.194
ENSG00000040341	STAU2	staufen double-stranded RNA binding protein 2	1253.47	657.013	1127.95	712.244	1206.19	823.533	862.251	815.213	1188.11	845.344
ENSG00000040487	PQLC2	PQ loop repeat containing 2	370.775	701.031	363.421	709.384	349.708	560.062	370.111	581.878	335.84	566.409
ENSG00000040531	CTNS	cystinosin, lysosomal cystine transporter	319.513	374.97	308.235	397.598	287.284	392.947	278.924	393.752	316.352	401.325
ENSG00000040608	RTN4R	reticulon 4 receptor	176.259	363.558	179.018	343.25	189.285	332.725	205.17	325.21	184.485	288.897
ENSG00000040633	PHF23	PHD finger protein 23	1160.08	981.443	1045.17	945.369	1100.14	859.666	971.541	901.255	1076.38	889.461
ENSG00000040933	INPP4A	inositol polyphosphate-4-phosphatase type I A	516.838	694.51	586.185	642.164	547.048	594.69	632.943	618.337	506.033	647.528
ENSG00000041353	RAB27B	RAB27B, member RAS oncogene family	85.6715	123.903	86.8172	115.847	82.5606	171.632	79.1179	126.876	81.1992	169.353
ENSG00000041357	PSMA4	proteasome subunit alpha 4	5880.44	3635.58	5291.14	3831.53	5954.43	5081.21	5376.67	5232.53	6187.38	4845.79
ENSG00000041802	LSG1	large 60S subunit nuclear export GTPase 1	1665.68	1566.72	1518.96	1483.13	1618.32	1473.93	1574.31	1448.13	1694.79	1354.83
ENSG00000041988	THAP3	THAP domain containing 3	208.561	226.612	236.224	250.287	228.216	236.37	243.388	231.876	241.649	179.315
ENSG00000042088	TDP1	tyrosyl-DNA phosphodiesterase 1	433.273	347.255	421.972	364.703	464.487	365.847	472.696	345.627	456.664	345.823
ENSG00000042286	AIFM2	apoptosis inducing factor, mitochondria associated 2	297.744	357.037	315.638	371.854	325.544	281.537	347.314	319.377	318.301	384.247
ENSG00000042429	MED17	mediator complex subunit 17	639.728	482.57	620.508	529.178	602.76	599.207	610.817	599.378	631.405	593.449
ENSG00000042445	RETSAT	retinol saturase	504.198	872.213	541.093	875.288	524.226	825.038	568.576	755.421	514.478	722.954
ENSG00000042493	CAPG	capping actin protein, gelsolin like	532.287	816.783	492.637	785.185	571.883	811.488	556.507	815.213	535.915	796.957
ENSG00000042753	AP2S1	adaptor related protein complex 2 sigma 1 subunit	748.573	1196.64	679.059	1214.25	802.113	1422.74	1240.41	1318.34	832.779	1300.75
ENSG00000043093	DCUN1D1	defective in cullin neddylation 1 domain containing 1	1284.37	1020.57	1364.17	1035.47	1277.34	1213.47	1196.83	1195.84	1173.82	1259.48
ENSG00000043143	JADE2	jade family PHD finger 2	770.342	1289.57	683.097	1054.06	773.922	891.282	1005.07	940.63	745.084	1027.51
ENSG00000043514	TRIT1	tRNA isopentenyltransferase 1	396.758	368.449	399.09	354.692	430.255	379.397	445.876	430.211	493.691	409.864
ENSG00000044090	CUL7	cullin 7	556.865	1270.01	629.93	1116.99	583.965	859.666	747.597	822.504	601.524	748.571
ENSG00000044115	CTNNA1	catenin alpha 1	4830.61	6253.85	4810.62	6079.82	4979.82	5307.04	4941.52	5553.36	5105.16	5227.19
ENSG00000044446	PHKA2	phosphorylase kinase regulatory subunit alpha 2	734.528	748.31	769.914	677.919	703.443	566.085	721.448	634.378	708.707	634.72
ENSG00000044459	CNTLN	centlein	741.55	454.855	690.5	464.818	783.319	546.513	589.361	487.086	765.871	510.907
ENSG00000044574	HSPA5	heat shock protein family A (Hsp70) member 5	7357.92	5582.16	11072.2	7136.75	6418.25	5091.75	8361.69	5495.03	5707.98	6684.48
ENSG00000046604	DSG2	desmoglein 2	580.741	635.819	690.5	659.327	541.007	623.295	564.553	775.837	524.872	707.3
ENSG00000046651	OFD1	OFD1, centriole and centriolar satellite protein	217.69	203.788	219.399	200.229	246.339	191.204	174.998	207.084	237.102	202.086
ENSG00000047056	WDR37	WD repeat domain 37	308.277	337.473	314.292	370.424	287.955	314.659	335.916	303.335	301.411	310.244
ENSG00000047188	YTHDC2	YTH domain containing 2	665.008	583.649	695.211	632.153	634.307	657.923	634.284	624.17	671.03	623.335
ENSG00000047230	CTPS2	CTP synthase 2	713.461	639.079	754.435	665.047	802.785	779.872	765.03	721.879	765.221	711.569
ENSG00000047249	ATP6V1H	ATPase H+ transporting V1 subunit H	351.113	503.764	326.406	496.283	342.996	552.535	410.34	506.044	352.729	495.252
ENSG00000047315	POLR2B	RNA polymerase II subunit B	4471.07	3912.73	4382.59	3963.11	4755.63	4307.36	4289.13	4054.19	4638.75	4063.06
ENSG00000047346	FAM214A	family with sequence similarity 214 member A	303.362	189.115	390.341	231.694	262.449	264.976	230.649	293.127	237.751	277.512
ENSG00000047410	TPR	translocated promoter region, nuclear basket protein	6011.75	5101.22	6461.49	4862.71	6249.77	4554.27	5760.86	4663.77	6458.91	4578.24
ENSG00000047457	CP	ceruloplasmin	2159.34	1499.88	2063.42	1342.97	2269.41	1431.77	2115.4	1468.55	2227.46	1276.56
ENSG00000047578	KIAA0556	KIAA0556	306.873	492.352	330.444	384.726	312.791	361.331	305.073	380.627	281.924	365.747
ENSG00000047621	C12orf4	chromosome 12 open reading frame 4	846.884	697.77	860.769	712.244	907.496	828.049	768.382	835.629	941.911	741.455
ENSG00000047634	SCML1	Scm polycomb group protein like 1	202.241	136.946	197.19	131.579	189.957	170.126	167.623	183.751	211.768	193.547
ENSG00000047849	MAP4	microtubule associated protein 4	5612.89	7176.6	6357.85	6916.49	5327.51	5332.64	5292.85	5497.95	5051.24	6150.8
ENSG00000047932	GOPC	golgi associated PDZ and coiled-coil motif containing	1854.58	1829.2	1874.98	1853.55	1833.79	1939.14	1790.21	2021.26	1922.15	1871.43
ENSG00000047936	ROS1	ROS proto-oncogene 1, receptor tyrosine kinase	85.6715	184.224	88.8362	154.463	88.6017	173.138	80.4589	175.001	73.4041	202.086
ENSG00000048028	USP28	ubiquitin specific peptid symbol descriptionase 28	543.523	495.613	508.789	519.166	547.048	538.985	571.258	557.086	567.095	462.52
ENSG00000048052	HDAC9	histone deacetylase 9	63.2003	132.055	89.5092	177.346	71.1498	174.643	43.5819	180.834	68.8569	157.968
ENSG00000048140	TSPAN17	tetraspanin 17	265.441	392.903	260.452	394.738	264.463	334.231	299.039	326.668	287.77	341.553
ENSG00000048162	NOP16	NOP16 nucleolar protein	803.346	588.54	684.443	557.782	806.812	633.834	728.153	656.253	880.199	663.182
ENSG00000048342	CC2D2A	coiled-coil and C2 domain containing 2A	254.206	163.03	228.821	140.161	298.695	159.588	255.457	202.709	281.924	180.739
ENSG00000048392	RRM2B	ribonucleotid symbol descriptione reductase regulatory TP53 inducible subunit M2B	557.567	521.698	570.032	574.944	592.691	650.395	594.055	596.461	555.402	579.217
ENSG00000048405	ZNF800	zinc finger protein 800	800.537	557.564	794.142	672.198	787.346	692.55	670.491	726.254	784.059	677.414
ENSG00000048471	SNX29	sorting nexin 29	230.33	277.152	228.148	281.751	229.559	233.359	256.798	223.126	204.622	197.816
ENSG00000048544	MRPS10	mitochondrial ribosomal protein S10	1207.13	808.631	1162.95	859.556	1139.74	1124.64	1071.44	1060.21	1243.97	1023.24
ENSG00000048649	RSF1	remodeling and spacing factor 1	656.581	515.176	747.705	496.283	603.431	442.63	581.316	482.711	583.335	500.945
ENSG00000048707	VPS13D	vacuolar protein sorting 13 homolog D	870.058	1496.62	1196.6	1541.77	907.496	1123.14	960.813	1146.26	888.644	1245.25
ENSG00000048828	FAM120A	family with sequence similarity 120A	2807.5	3006.28	2877.08	2837.54	2933.92	2768.7	2858.97	2797.1	2934.21	2703.96
ENSG00000048991	R3HDM1	R3H domain containing 1	1314.57	854.28	1600.4	953.95	1157.19	822.027	1068.09	984.38	1130.29	1051.7
ENSG00000049089	COL9A2	collagen type IX alpha 2 chain	443.104	487.461	389.668	353.262	412.132	274.009	354.019	280.001	418.338	314.514
ENSG00000049130	KITLG	KIT ligand	1153.76	1054.81	1158.91	1251.43	1232.37	1446.83	1217.61	1343.13	1238.77	1351.98
ENSG00000049167	ERCC8	ERCC excision repair 8, CSA ubiquitin ligase complex subunit	401.673	347.255	408.512	379.006	402.064	508.874	467.332	457.919	402.748	449.712
ENSG00000049239	H6PD	hexose-6-phosphate dehydrogenase/glucose 1-dehydrogenase	1273.14	1951.47	1289.47	1736.27	1302.85	1217.99	1742.61	1350.42	1342.06	1329.21
ENSG00000049245	VAMP3	vesicle associated membrane protein 3	1797.7	1181.97	1804.99	1317.22	1851.91	1558.24	1585.71	1671.26	1781.19	1662.23
ENSG00000049323	LTBP1	latent transforming growth factor beta binding protein 1	464.171	945.577	534.363	962.531	436.967	679	398.272	791.879	452.117	764.225
ENSG00000049449	RCN1	reticulocalbin 1	377.797	371.709	599.645	473.399	349.037	370.364	295.016	392.294	367.02	334.437
ENSG00000049541	RFC2	replication factor C subunit 2	984.52	738.528	916.628	803.778	988.714	936.448	937.346	840.004	1073.78	811.189
ENSG00000049618	ARID1B	AT-rich interaction domain 1B	1308.95	1442.82	1518.29	1461.67	1154.51	948.493	1216.27	1155.01	1077.03	1279.4
ENSG00000049656	CLPTM1L	CLPTM1 like	1936.74	2129.18	1932.86	2128.15	2013	1936.13	2051.7	1888.55	1907.86	1905.58
ENSG00000049759	NEDD4L	neural precursor cell expressed, developmentally down-regulated 4-like, E3 ubiquitin protein ligase	2207.8	2086.79	2283.49	2329.81	2125.1	2137.87	1868.66	2285.22	2215.11	2291.25
ENSG00000049860	HEXB	hexosaminid symbol descriptionase subunit beta	1365.83	1478.69	1261.21	1676.21	1327.68	2154.43	1341.65	1949.8	1358.95	2018.01
ENSG00000050130	JKAMP	JNK1/MAPK8 associated membrane protein	714.866	420.619	679.732	532.038	770.566	788.905	657.751	774.379	732.092	759.956
ENSG00000050165	DKK3	dickkopf WNT signaling pathway inhibitor 3	136.232	257.588	120.467	208.811	115.451	200.237	113.983	186.668	106.533	183.585
ENSG00000050327	ARHGEF5	Rho guanine nucleotid symbol descriptione exchange factor 5	176.259	277.152	174.98	280.321	196.669	212.282	208.523	247.918	172.792	267.55
ENSG00000050344	NFE2L3	nuclear factor, erythroid symbol description 2 like 3	712.759	885.256	712.036	848.114	726.265	829.555	655.74	841.463	779.512	771.341
ENSG00000050393	MCUR1	mitochondrial calcium uniporter regulator 1	902.36	906.449	948.932	1025.46	905.482	990.648	832.75	966.88	877.601	1064.51
ENSG00000050405	LIMA1	LIM domain and actin binding 1	1462.74	1679.21	1391.77	1511.73	1479.38	1764.5	1200.85	1658.13	1371.29	1558.34
ENSG00000050426	LETMD1	LETM1 domain containing 1	481.727	604.843	475.812	602.118	471.871	591.679	567.235	609.587	463.81	566.409
ENSG00000050748	MAPK9	mitogen-activated protein kinase 9	1129.88	888.516	1127.28	889.59	1160.55	1059.9	1060.05	1061.67	1143.93	1148.47
ENSG00000050820	BCAR1	BCAR1, Cas family scaffolding protein	1820.87	3094.32	1668.37	2808.93	1761.96	2172.5	1703.05	2158.34	1673.35	2217.25
ENSG00000051009	FAM160A2	family with sequence similarity 160 member A2	226.117	376.6	238.916	380.436	216.806	305.625	296.357	296.043	220.212	323.052
ENSG00000051108	HERPUD1	homocysteine inducible ER protein with ubiquitin like domain 1	1413.58	1134.69	1817.1	1390.16	1379.37	1385.1	987.633	1251.26	1192	1242.4
ENSG00000051128	HOMER3	homer scaffolding protein 3	334.962	445.073	324.387	407.61	365.146	341.759	272.89	309.168	314.403	294.59
ENSG00000051180	RAD51	RAD51 recombinase	282.997	241.285	263.817	256.008	307.421	301.109	321.165	282.918	325.446	287.474
ENSG00000051341	POLQ	DNA polymerase theta	1032.27	1142.84	1181.12	1116.99	1126.31	1025.28	1169.34	1080.63	1227.73	1020.39
ENSG00000051382	PIK3CB	phosphatid symbol descriptionylinositol-4,5-bisphosphate 3-kinase catalytic subunit beta	573.718	526.588	820.389	589.246	479.926	394.453	327.2	438.961	477.451	651.797
ENSG00000051523	CYBA	cytochrome b-245 alpha chain	3244.28	3332.34	3217.62	3391.03	3213.82	3267.03	3100.35	3082.93	3404.52	3169.33
ENSG00000051596	THOC3	THO complex 3	792.813	917.862	749.051	838.103	763.854	685.023	761.678	643.128	863.959	636.143
ENSG00000051620	HEBP2	heme binding protein 2	1744.33	1227.62	1692.6	1199.95	1619.67	1550.71	1590.4	1526.88	1812.37	1468.68
ENSG00000051825	MPHOSPH9	M-phase phosphoprotein 9	1075.11	810.261	1066.71	763.732	1053.15	826.544	960.143	813.754	1117.95	761.379
ENSG00000052126	PLEKHA5	pleckstrin homology domain containing A5	1712.73	1437.93	1662.99	1288.62	1693.5	1422.74	1410.71	1373.76	1647.37	1384.71
ENSG00000052723	SIKE1	suppressor of IKBKE 1	2242.21	1931.91	2262.63	2092.4	2265.38	2509.74	2295.09	2388.76	2288.52	2397.99
ENSG00000052749	RRP12	ribosomal RNA processing 12 homolog	1657.25	2906.83	1679.14	2617.28	1782.1	1753.96	2069.13	1885.63	1785.73	1784.62
ENSG00000052795	FNIP2	folliculin interacting protein 2	1667.08	1874.85	1813.07	2006.58	1644.5	1887.95	1721.15	1869.59	1509.66	1840.12
ENSG00000052802	MSMO1	methylsterol monooxygenase 1	5365.71	4232.27	5478.91	5051.5	5532.23	7417.82	6391.79	6880.45	5757.35	7004.69
ENSG00000052841	TTC17	tetratricopeptid symbol descriptione repeat domain 17	2316.64	2380.24	2296.28	2395.6	2496.96	2545.88	2039.63	2538.97	2247.59	2379.49
ENSG00000053254	FOXN3	forkhead box N3	1459.23	1423.26	1609.15	1307.21	1375.34	1193.9	1450.94	1156.46	1327.12	1239.55
ENSG00000053371	AKR7A2	aldo-keto reductase family 7 member A2	615.15	510.285	608.394	594.967	563.157	767.828	659.092	683.962	624.909	667.452
ENSG00000053372	MRTO4	MRT4 homolog, ribosome maturation factor	1911.46	1861.81	1805.66	1701.95	1915.68	1656.1	1988.01	1691.68	2099.49	1588.22
ENSG00000053501	USE1	unconventional SNARE in the ER 1	154.49	153.249	144.695	160.183	153.71	179.16	148.849	166.251	139.013	165.084
ENSG00000053747	LAMA3	laminin subunit alpha 3	137.636	480.94	142.676	570.654	120.82	398.969	111.972	399.585	105.884	441.173
ENSG00000053770	AP5M1	adaptor related protein complex 5 mu 1 subunit	719.781	497.243	708.671	514.875	734.991	666.956	649.706	740.837	717.151	673.144
ENSG00000053900	ANAPC4	anaphase promoting complex subunit 4	1054.04	896.668	933.453	898.172	1049.8	1177.34	1138.49	1120.01	1051.04	1047.43
ENSG00000054116	TRAPPC3	trafficking protein particle complex 3	912.893	895.037	895.765	945.369	933.002	1088.51	900.469	1031.05	986.083	1053.12
ENSG00000054118	THRAP3	thyroid symbol description hormone receptor associated protein 3	4329.22	4134.45	4338.17	3734.28	4434.11	3134.54	3837.22	3453.35	4417.89	3503.77
ENSG00000054148	PHPT1	phosphohistid symbol descriptionine phosphatase 1	1955.7	1483.58	1807.01	1425.92	2131.14	1790.09	1798.26	1783.55	2039.72	1922.66
ENSG00000054267	ARID4B	AT-rich interaction domain 4B	1292.8	1180.34	1335.24	1074.09	1305.53	1099.05	1229.01	1079.17	1316.73	1132.82
ENSG00000054277	OPN3	opsin 3	497.176	495.613	507.443	574.944	499.391	644.373	488.788	679.587	498.888	613.373
ENSG00000054282	SDCCAG8	serologically defined colon cancer antigen 8	255.61	249.437	292.083	234.554	251.709	234.865	203.159	240.626	304.01	233.395
ENSG00000054523	KIF1B	kinesin family member 1B	2115.81	2672.07	2724.98	2618.71	2055.29	1970.76	2568.65	2260.43	2019.59	2629.96
ENSG00000054611	TBC1D22A	TBC1 domain family member 22A	436.784	505.394	435.432	524.887	409.447	380.903	411.681	403.96	397.551	422.672
ENSG00000054654	SYNE2	spectrin repeat containing nuclear envelope protein 2	394.651	480.94	530.998	527.747	418.173	383.914	352.008	402.502	466.408	472.482
ENSG00000054690	PLEKHH1	pleckstrin homology, MyTH4 and FERM domain containing H1	127.103	210.309	137.292	228.834	116.793	182.171	138.792	163.334	112.38	202.086
ENSG00000054793	ATP9A	ATPase phospholipid symbol description transporting 9A (putative)	1286.48	2269.38	1553.29	2188.22	1231.7	1665.13	1326.23	1566.26	1144.58	1868.58
ENSG00000054965	FAM168A	family with sequence similarity 168 member A	512.625	560.825	586.185	614.99	492.008	421.552	639.648	516.253	496.289	532.254
ENSG00000054967	RELT	RELT, TNF receptor	187.494	358.667	195.844	370.424	198.011	277.02	260.15	269.793	212.417	284.628
ENSG00000054983	GALC	galactosylceramid symbol descriptionase	364.455	308.128	372.17	373.285	332.927	411.014	341.28	360.21	333.241	398.479
ENSG00000055044	NOP58	NOP58 ribonucleoprotein	2196.56	1263.49	2008.91	1178.49	2475.48	1392.63	1628.62	1340.22	2192.38	1329.21
ENSG00000055070	SZRD1	SUZ RNA binding domain containing 1	2664.95	2778.04	2554.71	2708.82	2717.12	2622.66	2802.65	2559.39	2779.61	2768
ENSG00000055130	CUL1	cullin 1	2316.64	1788.44	2320.51	1843.54	2364.72	2043.02	2112.72	1907.51	2487.94	1860.04
ENSG00000055147	FAM114A2	family with sequence similarity 114 member A2	548.438	358.667	548.496	403.319	505.432	495.324	439.842	484.169	548.907	408.441
ENSG00000055208	TAB2	TGF-beta activated kinase 1/MAP3K7 binding protein 2	1372.85	784.177	1725.58	951.089	1153.84	1023.77	815.317	1101.05	1140.69	1203.97
ENSG00000055211	GINM1	glycoprotein integral membrane 1	499.283	330.952	497.348	366.134	448.378	417.036	467.332	482.711	532.017	425.518
ENSG00000055332	EIF2AK2	eukaryotic translation initiation factor 2 alpha kinase 2	684.67	632.558	841.252	577.805	675.923	460.697	521.642	438.961	686.62	519.445
ENSG00000055483	USP36	ubiquitin specific peptid symbol descriptionase 36	988.734	1514.55	1032.38	1378.72	938.372	1082.49	1011.77	1051.46	890.593	1151.32
ENSG00000055609	KMT2C	lysine methyltransferase 2C	2268.19	2738.91	3081.67	2754.58	2123.75	2235.73	2177.08	2428.14	2137.81	2786.5
ENSG00000055917	PUM2	pumilio RNA binding family member 2	1953.59	1429.78	2467.22	1680.5	1651.88	1395.64	1414.07	1728.13	1538.89	1993.82
ENSG00000055950	MRPL43	mitochondrial ribosomal protein L43	1054.74	552.673	1010.18	584.956	1045.77	730.189	777.769	753.962	1060.14	691.645
ENSG00000056050	HPF1	histone PARylation factor 1	360.944	149.988	312.273	160.183	355.749	230.348	298.368	218.751	342.985	200.662
ENSG00000056097	ZFR	zinc finger RNA binding protein	5256.16	3635.58	4847.63	3572.66	5265.09	4251.66	4387.02	4041.06	5175.31	4024.64
ENSG00000056277	ZNF280C	zinc finger protein 280C	470.491	273.891	474.466	231.694	461.131	386.925	378.157	329.585	434.578	381.401
ENSG00000056586	RC3H2	ring finger and CCCH-type domains 2	1350.38	1532.49	1457.72	1444.51	1296.81	1385.1	1359.08	1414.59	1287.49	1598.18
ENSG00000056736	IL17RB	interleukin 17 receptor B	754.19	604.843	622.527	469.109	783.319	633.834	646.353	659.17	795.103	593.449
ENSG00000056998	GYG2	glycogenin 2	823.009	901.559	812.313	856.696	839.031	803.961	975.564	803.546	873.703	855.306
ENSG00000057019	DCBLD2	discoid symbol descriptionin, CUB and LCCL domain containing 2	2009.07	2003.64	2119.28	2053.78	1966.69	2052.06	2323.92	2164.18	2007.24	2080.63
ENSG00000057252	SOAT1	sterol O-acyltransferase 1	2064.54	2331.34	2181.2	2379.87	2172.75	2654.27	2722.86	2505.43	2166.39	2634.23
ENSG00000057294	PKP2	plakophilin 2	864.44	1041.76	825.1	1026.89	804.798	959.032	709.379	1022.3	883.447	1063.08
ENSG00000057593	F7	coagulation factor VII	351.113	308.128	339.866	271.74	312.119	260.459	289.652	226.043	307.907	202.086
ENSG00000057608	GDI2	GDP dissociation inhibitor 2	8330.5	5689.76	7948.15	5800.93	8339.29	7353.08	7170.9	7137.12	8325.19	6974.8
ENSG00000057663	ATG5	autophagy related 5	1235.22	1149.36	1211.4	1208.53	1231.7	1415.21	1324.22	1324.17	1386.23	1356.25
ENSG00000057704	TMCC3	transmembrane and coiled-coil domain family 3	286.508	314.649	258.433	334.669	234.257	298.098	232.66	319.377	229.956	305.975
ENSG00000057757	PITHD1	PITH domain containing 1	627.088	503.764	624.546	534.898	629.609	602.218	551.814	613.962	617.763	577.794
ENSG00000057935	MTA3	metastasis associated 1 family member 3	440.998	241.285	388.995	231.694	394.68	302.614	410.34	281.46	408.594	314.514
ENSG00000058056	USP13	ubiquitin specific peptid symbol descriptionase 13	835.649	676.576	915.955	642.164	774.593	471.235	799.896	571.67	813.941	678.837
ENSG00000058063	ATP11B	ATPase phospholipid symbol description transporting 11B (putative)	1656.55	1436.3	1718.85	1580.38	1622.35	1651.58	1509.27	1585.22	1559.02	1532.72
ENSG00000058091	CDK14	cyclin dependent kinase 14	697.31	596.692	662.907	590.677	685.992	674.484	597.407	659.17	675.577	674.568
ENSG00000058262	SEC61A1	Sec61 translocon alpha 1 subunit	10548.8	13088.1	11781.6	13418.2	10114	11887.8	11185.8	11671.1	9731.56	11292.6
ENSG00000058272	PPP1R12A	protein phosphatase 1 regulatory subunit 12A	2651.6	1997.12	2590.38	2020.89	2726.51	2175.51	2197.2	2108.76	2763.37	2084.9
ENSG00000058600	POLR3E	RNA polymerase III subunit E	1091.26	1375.98	1045.17	1290.05	1115.58	1126.15	1129.11	1204.59	1165.37	1172.67
ENSG00000058668	ATP2B4	ATPase plasma membrane Ca2+ transporting 4	390.438	749.94	436.778	597.828	406.762	507.368	480.742	478.336	381.961	567.832
ENSG00000058673	ZC3H11A	zinc finger CCCH-type containing 11A	3477.42	3694.27	3737.18	3458.25	3475.6	3566.63	3556.95	3739.19	3557.17	3475.3
ENSG00000058729	RIOK2	RIO kinase 2	719.079	591.801	728.188	620.711	749.758	812.994	712.061	714.587	777.563	701.607
ENSG00000058799	YIPF1	Yip1 domain family member 1	355.326	301.606	331.117	281.751	347.694	346.275	288.311	313.543	333.241	307.398
ENSG00000058804	NDC1	NDC1 transmembrane nucleoporin	3843.98	2691.63	3748.62	2694.51	3879.68	3382.96	3679.65	3483.98	3924.19	3184.98
ENSG00000059122	FLYWCH1	FLYWCH-type zinc finger 1	402.375	914.601	374.189	715.105	370.516	501.346	522.983	565.836	394.303	525.138
ENSG00000059145	UNKL	unkempt family like zinc finger	892.529	1514.55	856.058	1395.88	945.084	977.098	1153.91	1010.63	1007.52	1063.08
ENSG00000059378	PARP12	poly(ADP-ribose) polymerase family member 12	454.34	451.594	426.683	470.539	444.351	427.575	421.068	414.169	409.894	384.247
ENSG00000059573	ALDH18A1	aldehyde dehydrogenase 18 family member A1	5759.66	5795.73	5695.61	5326.1	5920.87	5206.17	5833.27	5126.07	6214.66	4758.97
ENSG00000059588	TARBP1	TAR (HIV-1) RNA binding protein 1	564.589	860.801	628.584	806.638	614.171	764.816	805.259	742.296	600.874	666.029
ENSG00000059691	GATB	glutamyl-tRNA amid symbol descriptionotransferase subunit B	520.349	529.849	493.31	406.18	522.884	534.468	487.447	497.294	475.502	506.637
ENSG00000059728	MXD1	MAX dimerization protein 1	371.477	425.51	428.029	447.656	385.954	429.08	280.936	438.961	292.967	453.981
ENSG00000059758	CDK17	cyclin dependent kinase 17	1557.54	1216.21	1515.6	1207.1	1531.73	1368.54	1353.05	1373.76	1498.61	1285.09
ENSG00000059769	DNAJC25	DnaJ heat shock protein family (Hsp40) member C25	292.126	179.334	290.064	231.694	294.668	278.526	245.4	239.168	290.368	247.626
ENSG00000060069	CTDP1	CTD phosphatase subunit 1	379.904	572.237	371.497	539.189	388.639	352.297	394.919	377.71	415.74	350.092
ENSG00000060138	YBX3	Y-box binding protein 3	2396.7	2308.51	2290.9	2142.45	2332.51	2012.91	2260.22	2102.93	2287.22	2096.28
ENSG00000060237	WNK1	WNK lysine deficient protein kinase 1	8153.54	7874.37	10357.5	7668.78	7094.17	5891.19	6828.95	6610.66	6892.84	7371.86
ENSG00000060339	CCAR1	cell division cycle and apoptosis regulator 1	2278.02	1586.29	2156.3	1546.06	2488.23	1797.62	1965.88	1779.18	2396.35	1670.76
ENSG00000060491	OGFR	opioid symbol description growth factor receptor	1569.47	1927.02	1474.55	1614.71	1652.56	1169.81	1644.71	1287.72	1701.29	1215.36
ENSG00000060566	CREB3L3	cAMP responsive element binding protein 3 like 3	563.185	564.085	409.858	533.468	548.391	543.501	429.114	573.128	517.076	648.951
ENSG00000060642	PIGV	phosphatid symbol descriptionylinositol glycan anchor biosynthesis class V	135.53	125.533	139.311	130.149	109.41	161.093	143.485	166.251	134.466	173.623
ENSG00000060656	PTPRU	protein tyrosine phosphatase, receptor type U	265.441	329.322	243.627	271.74	251.038	277.02	289.652	201.251	252.692	236.241
ENSG00000060688	SNRNP40	small nuclear ribonucleoprotein U5 subunit 40	2436.72	2163.41	2278.78	1969.4	2503.67	2187.56	2596.14	2175.84	2688.02	2106.24
ENSG00000060749	QSER1	glutamine and serine rich 1	1729.58	1134.69	2302.34	1215.68	1314.26	1079.48	807.271	1147.71	1326.47	1601.03
ENSG00000060762	MPC1	mitochondrial pyruvate carrier 1	1502.76	807.001	1447.63	996.856	1565.97	1714.81	1289.35	1680.01	1501.21	1613.84
ENSG00000060971	ACAA1	acetyl-CoA acyltransferase 1	1181.14	1692.26	1191.89	1630.44	1154.51	1583.83	1404.01	1551.67	1173.82	1680.73
ENSG00000060982	BCAT1	branched chain amino acid symbol description transaminase 1	8751.14	8070.01	10083.6	8798.65	8666.18	8298.56	8854.5	8232.33	8787.7	7790.26
ENSG00000061273	HDAC7	histone deacetylase 7	523.158	901.559	490.618	802.348	554.432	541.996	608.806	647.503	526.171	563.563
ENSG00000061676	NCKAP1	NCK associated protein 1	3327.85	3480.7	3415.48	3628.44	3257.45	3893.34	3575.06	4235.02	3231.08	4359.07
ENSG00000061794	MRPS35	mitochondrial ribosomal protein S35	2683.91	1958	2634.13	2076.66	2782.23	2693.42	2582.73	2578.35	2911.48	2537.46
ENSG00000061936	SFSWAP	splicing factor SWAP	1127.07	947.207	995.37	889.59	1141.75	642.867	809.282	733.546	986.733	725.801
ENSG00000061987	MON2	MON2 homolog, regulator of endosome-to-Golgi trafficking	1363.02	1214.58	1716.83	1182.78	1302.85	1120.12	1223.65	1385.42	1267.36	1381.87
ENSG00000062194	GPBP1	GC-rich promoter binding protein 1	1701.49	1519.44	1700.68	1611.85	1816.33	1752.45	1782.16	1812.72	1806.52	1791.73
ENSG00000062282	DGAT2	diacylglycerol O-acyltransferase 2	540.714	676.576	480.523	663.617	528.925	644.373	637.637	600.836	603.472	664.606
ENSG00000062485	CS	citrate synthase	4306.75	3444.83	4218.37	3360.99	4286.44	3819.57	3874.1	3981.27	4073.6	3872.36
ENSG00000062582	MRPS24	mitochondrial ribosomal protein S24	272.464	97.8183	218.726	84.3824	242.983	192.71	187.737	179.376	278.026	209.201
ENSG00000062598	ELMO2	engulfment and cell motility 2	657.986	813.522	749.051	755.151	675.923	683.517	649.706	720.42	692.467	704.453
ENSG00000062650	WAPL	WAPL cohesin release factor	2604.56	2194.39	2692.68	2159.62	2656.04	2243.26	2468.08	2245.85	2706.21	2306.91
ENSG00000062716	VMP1	vacuole membrane protein 1	2255.55	1605.85	2070.15	1925.06	2182.82	2297.46	1751.99	2493.76	2091.69	2363.83
ENSG00000062725	APPBP2	amyloid symbol description beta precursor protein binding protein 2	892.529	732.007	897.784	776.604	873.934	937.954	830.068	872.088	868.507	816.881
ENSG00000062822	POLD1	DNA polymerase delta 1, catalytic subunit	1660.76	2809.02	1570.11	2479.98	1749.21	1921.07	2220	1824.38	1859.79	1842.96
ENSG00000063046	EIF4B	eukaryotic translation initiation factor 4B	25526.6	20186.4	23928.6	18966	25450.8	20099	21803	19692	26131.2	18599
ENSG00000063176	SPHK2	sphingosine kinase 2	147.467	259.218	129.889	204.52	140.286	165.61	183.044	153.126	142.911	166.507
ENSG00000063177	RPL18	ribosomal protein L18	12026.3	9881.28	11488.1	10010	12114.9	10234.7	11277	10174.8	12385.2	10248
ENSG00000063241	ISOC2	isochorismatase domain containing 2	1348.98	1467.27	1356.77	1451.66	1286.74	1074.96	1298.07	1033.96	1214.09	1051.7
ENSG00000063244	U2AF2	U2 small nuclear RNA auxiliary factor 2	4126.28	4126.3	3889.95	3818.66	4030.7	3220.36	3727.93	3273.98	4181.43	3152.25
ENSG00000063245	EPN1	epsin 1	1292.8	2099.83	1269.28	1859.27	1257.2	1240.57	1432.84	1353.34	1308.28	1371.91
ENSG00000063322	MED29	mediator complex subunit 29	758.404	629.298	738.283	614.99	772.58	614.262	614.17	630.003	699.612	593.449
ENSG00000063587	ZNF275	zinc finger protein 275	151.681	190.746	209.304	228.834	149.012	186.687	225.285	180.834	123.423	173.623
ENSG00000063601	MTMR1	myotubularin related protein 1	381.309	352.146	343.904	358.983	349.708	325.198	396.26	385.002	368.32	342.976
ENSG00000063854	HAGH	hydroxyacylglutathione hydrolase	377.797	528.219	382.265	600.688	403.406	489.302	435.149	469.586	389.756	462.52
ENSG00000063978	RNF4	ring finger protein 4	3176.87	3022.59	3037.26	2770.32	3184.29	2699.44	2892.5	2773.76	3207.69	2702.54
ENSG00000064012	CASP8	caspase 8	795.622	741.789	749.724	710.814	781.977	722.661	604.783	735.004	811.342	775.61
ENSG00000064102	INTS13	integrator complex subunit 13	1565.96	1061.33	1360.81	1029.75	1604.9	1144.21	1316.84	1159.38	1572.67	1174.09
ENSG00000064115	TM7SF3	transmembrane 7 superfamily member 3	1091.96	1036.87	1097.67	1055.49	1096.11	1306.81	1232.36	1200.21	1158.87	1191.17
ENSG00000064225	ST3GAL6	ST3 beta-galactosid symbol descriptione alpha-2,3-sialyltransferase 6	981.009	542.891	926.05	619.281	997.44	925.91	905.833	920.213	1046.5	799.804
ENSG00000064309	CDON	cell adhesion associated, oncogene regulated	236.65	254.328	233.532	256.008	205.395	237.876	252.775	247.918	192.28	204.932
ENSG00000064313	TAF2	TATA-box binding protein associated factor 2	1344.76	1113.5	1283.41	1151.32	1363.93	1132.17	1257.84	1095.21	1318.67	1027.51
ENSG00000064393	HIPK2	homeodomain interacting protein kinase 2	3699.33	4830.59	5020.59	4443.66	3282.96	3093.89	3098.34	3613.77	3165.47	4107.18
ENSG00000064419	TNPO3	transportin 3	2497.11	2903.57	2547.31	2818.94	2569.45	2648.25	2941.44	2614.81	2686.07	2676.92
ENSG00000064490	RFXANK	regulatory factor X associated ankyrin containing protein	560.376	733.637	547.823	669.338	633.636	569.096	544.439	587.711	607.37	580.64
ENSG00000064545	TMEM161A	transmembrane protein 161A	737.337	1208.06	689.154	1135.59	768.552	1159.27	1064.07	994.589	763.922	1057.39
ENSG00000064601	CTSA	cathepsin A	3200.04	3436.68	2918.81	3366.71	3212.48	3262.51	2771.14	3278.35	3033.6	3443.99
ENSG00000064607	SUGP2	SURP and G-patch domain containing 2	3043.45	3387.77	2922.17	2959.1	3000.37	2649.76	2802.65	2639.6	3083.62	2578.73
ENSG00000064651	SLC12A2	solute carrier family 12 member 2	1291.39	2107.98	1336.58	2142.45	1364.6	2157.44	1517.32	2304.18	1459.64	2296.95
ENSG00000064666	CNN2	calponin 2	3138.95	2597.08	2999.57	2551.49	3205.1	2532.33	2818.74	2520.01	3134.29	2592.96
ENSG00000064692	SNCAIP	synuclein alpha interacting protein	438.189	449.964	442.835	376.145	443.679	400.475	362.736	390.835	391.705	445.442
ENSG00000064703	DDX20	DEAD-box helicase 20	1088.45	780.916	1035.75	793.766	1140.41	931.932	933.994	926.047	1142.64	915.078
ENSG00000064726	BTBD1	BTB domain containing 1	1840.53	1323.81	1834.6	1417.34	1933.8	1657.6	1703.05	1614.38	1921.5	1566.88
ENSG00000064932	SBNO2	strawberry notch homolog 2	719.781	1320.55	629.257	1159.9	684.649	746.75	823.363	885.213	750.281	866.691
ENSG00000064933	PMS1	PMS1 homolog 1, mismatch repair system component	782.279	458.116	786.739	491.992	763.182	704.595	685.912	638.753	817.838	714.415
ENSG00000064961	HMG20B	high mobility group 20B	749.977	761.352	707.998	620.711	692.704	590.173	682.56	577.503	725.596	599.141
ENSG00000064995	TAF11	TATA-box binding protein associated factor 11	586.358	480.94	517.538	532.038	612.828	591.679	610.817	577.503	649.594	584.91
ENSG00000064999	ANKS1A	ankyrin repeat and sterile alpha motif domain containing 1A	490.856	728.746	483.215	637.873	463.145	493.818	536.393	538.128	450.818	496.675
ENSG00000065000	AP3D1	adaptor related protein complex 3 delta 1 subunit	3775.87	5060.47	3866.39	4758.31	3950.83	3146.59	3601.88	3425.64	3676.05	3298.83
ENSG00000065029	ZNF76	zinc finger protein 76	413.611	538.001	425.337	440.505	412.132	427.575	461.968	387.919	398.85	431.211
ENSG00000065054	SLC9A3R2	SLC9A3 regulator 2	245.077	335.843	173.634	263.159	234.929	227.337	246.741	199.793	196.177	220.586
ENSG00000065057	NTHL1	nth like DNA glycosylase 1	240.863	405.946	195.171	321.797	230.23	290.57	301.05	236.251	254.641	224.856
ENSG00000065060	UHRF1BP1	UHRF1 binding protein 1	1216.96	1661.28	1457.72	1676.21	1155.85	1496.51	1330.92	1525.42	1100.41	1421.72
ENSG00000065135	GNAI3	G protein subunit alpha i3	2063.14	2062.34	2122.65	2208.24	2229.14	2865.05	2444.61	2492.3	2219.66	2447.8
ENSG00000065150	IPO5	importin 5	5608.68	5787.58	5991.06	5615	5538.95	5445.55	6362.29	5481.9	5735.91	5286.96
ENSG00000065154	OAT	ornithine aminotransferase	1794.89	1855.29	1693.27	1977.98	1880.1	2441.99	1980.63	2471.89	1944.23	2489.07
ENSG00000065183	WDR3	WD repeat domain 3	2640.37	2262.86	2565.48	2241.14	2627.17	2213.15	2561.27	2095.64	2947.86	2063.55
ENSG00000065243	PKN2	protein kinase N2	2283.64	1868.33	2347.43	1963.68	2270.08	2192.07	2091.26	2183.14	2273.58	2191.63
ENSG00000065268	WDR18	WD repeat domain 18	705.737	896.668	675.694	849.544	753.114	679	874.99	692.712	787.307	761.379
ENSG00000065308	TRAM2	translocation associated membrane protein 2	1310.35	2011.8	1466.47	1910.76	1312.92	1684.7	1666.17	1655.22	1325.82	1767.54
ENSG00000065320	NTN1	netrin 1	208.561	472.788	192.478	469.109	208.751	316.164	240.706	297.502	230.606	355.785
ENSG00000065328	MCM10	minichromosome maintenance 10 replication initiation factor	2211.31	1961.26	2017.66	1739.13	2347.94	1787.08	2233.4	1783.55	2411.29	1683.57
ENSG00000065361	ERBB3	erb-b2 receptor tyrosine kinase 3	5857.26	7253.23	5913.67	6508.88	5736.29	5980.02	6312	6141.07	5776.19	5813.52
ENSG00000065427	KARS	lysyl-tRNA synthetase	6625.5	5867.47	6432.55	5503.45	6603.51	5529.86	5807.12	5497.95	6796.7	5366.65
ENSG00000065457	ADAT1	adenosine deaminase, tRNA specific 1	330.046	425.51	339.866	394.738	323.53	433.597	345.973	411.252	311.155	401.325
ENSG00000065485	PDIA5	protein disulfid symbol descriptione isomerase family A member 5	785.088	679.837	804.91	736.558	766.539	736.211	659.763	743.754	715.203	667.452
ENSG00000065491	TBC1D22B	TBC1 domain family member 22B	287.21	236.394	234.878	266.019	274.531	188.193	255.457	230.418	258.538	229.125
ENSG00000065518	NDUFB4	NADH:ubiquinone oxid symbol descriptionoreductase subunit B4	2482.37	533.11	2315.13	770.883	2541.93	2091.2	1813.68	1960.01	2613.96	1934.04
ENSG00000065526	SPEN	spen family transcriptional repressor	1680.43	1760.73	2257.92	1720.54	1377.35	1245.09	1172.02	1392.72	1274.5	1646.57
ENSG00000065534	MYLK	myosin light chain kinase	755.595	1198.27	812.313	958.24	821.579	779.872	905.163	793.337	938.013	774.187
ENSG00000065548	ZC3H15	zinc finger CCCH-type containing 15	2694.44	1905.83	2451.75	1912.19	2727.86	2109.27	2173.06	2194.8	2828.98	1998.09
ENSG00000065559	MAP2K4	mitogen-activated protein kinase kinase 4	1035.08	723.855	1106.41	746.569	1061.21	925.91	939.358	895.421	1065.98	967.734
ENSG00000065600	TMEM206	transmembrane protein 206	245.077	171.182	254.395	224.543	261.778	245.404	206.511	210.001	235.153	214.894
ENSG00000065613	SLK	STE20 like kinase	1773.12	1522.7	1735.67	1606.13	1821.7	1498.02	1324.22	1513.76	1821.46	1562.61
ENSG00000065615	CYB5R4	cytochrome b5 reductase 4	410.802	368.449	449.565	406.18	451.063	532.963	440.512	511.878	438.476	559.293
ENSG00000065802	ASB1	ankyrin repeat and SOCS box containing 1	556.865	1048.29	636.66	929.636	601.417	802.455	783.804	745.212	615.165	784.149
ENSG00000065809	FAM107B	family with sequence similarity 107 member B	809.666	606.473	804.237	736.558	859.839	722.661	734.187	700.004	821.086	737.186
ENSG00000065833	ME1	malic enzyme 1	2242.21	1902.57	2397.91	2116.71	2224.44	2417.9	2110.03	2654.18	2125.47	2625.69
ENSG00000065882	TBC1D1	TBC1 domain family member 1	1899.52	2862.82	1739.71	2746	1935.14	2609.11	1910.9	2660.01	1834.45	2628.54
ENSG00000065883	CDK13	cyclin dependent kinase 13	1819.47	1737.9	1836.62	1696.23	1836.47	1723.85	1666.17	1608.55	1783.78	1518.49
ENSG00000065911	MTHFD2	methylenetetrahydrofolate dehydrogenase (NADP+ dependent) 2, methenyltetrahydrofolate cyclohydrolase	2059.63	2512.3	2284.84	2770.32	2064.69	2941.83	2358.12	2900.64	2070.25	2617.15
ENSG00000065970	FOXJ2	forkhead box J2	165.725	216.831	218.726	214.531	151.697	153.566	187.737	177.918	137.064	166.507
ENSG00000065978	YBX1	Y-box binding protein 1	30449.9	12307.2	26279.4	13100.7	30504.5	16606.2	19846.5	17199.7	30902.5	16961
ENSG00000066027	PPP2R5A	protein phosphatase 2 regulatory subunit B'alpha	804.751	963.51	845.29	982.554	771.237	1020.76	873.649	998.964	842.523	925.04
ENSG00000066044	ELAVL1	ELAV like RNA binding protein 1	1896.71	1496.62	2105.15	1518.88	1733.1	1424.24	1768.75	1601.26	1735.06	1610.99
ENSG00000066084	DIP2B	disco interacting protein 2 homolog B	4407.17	5937.57	4949.25	5537.77	4395.18	5156.49	4759.14	5328.78	4510.78	5471.97
ENSG00000066117	SMARCD1	SWI/SNF related, matrix associated, actin dependent regulator of chromatin, subfamily d, member 1	3336.98	3756.22	3283.58	3455.39	3185.63	3265.53	3412.8	3349.81	3426.61	3498.07
ENSG00000066135	KDM4A	lysine demethylase 4A	1106.71	1462.38	1243.71	1453.09	1039.73	1214.97	1100.28	1137.51	973.091	1141.36
ENSG00000066136	NFYC	nuclear transcription factor Y subunit gamma	883.4	604.843	837.214	606.409	877.291	662.439	769.053	761.254	835.377	720.108
ENSG00000066279	ASPM	abnormal spindle microtubule assembly	8975.85	5647.38	9488.65	5397.61	8908.49	5829.47	7830.66	5827.53	9540.58	5924.52
ENSG00000066322	ELOVL1	ELOVL fatty acid symbol description elongase 1	1004.18	1173.82	882.305	1134.16	1064.56	1504.04	1208.89	1376.67	1002.97	1475.79
ENSG00000066379	ZNRD1	zinc ribbon domain containing 1	198.73	156.509	183.729	195.939	221.504	234.865	272.219	217.293	228.007	243.357
ENSG00000066422	ZBTB11	zinc finger and BTB domain containing 11	1830	1322.18	1705.39	1428.78	1758.61	1531.14	1432.84	1417.51	1666.86	1536.99
ENSG00000066427	ATXN3	ataxin 3	275.975	265.74	315.638	276.03	301.38	258.954	274.901	265.418	265.684	233.395
ENSG00000066455	GOLGA5	golgin A5	1238.02	818.413	1199.96	891.021	1199.48	962.043	950.085	997.505	1136.79	898
ENSG00000066557	LRRC40	leucine rich repeat containing 40	1436.05	782.546	1409.27	899.602	1500.86	1169.81	1257.17	1172.51	1540.84	1090.12
ENSG00000066583	ISOC1	isochorismatase domain containing 1	1179.04	777.655	1089.59	813.789	1187.4	1005.7	1110.33	972.713	1258.26	929.309
ENSG00000066629	EML1	echinoderm microtubule associated protein like 1	283.699	291.825	273.912	317.507	258.421	272.503	321.165	333.96	281.274	301.705
ENSG00000066651	TRMT11	tRNA methyltransferase 11 homolog	431.167	348.885	418.607	340.39	455.09	408.002	401.624	443.336	472.904	398.479
ENSG00000066654	THUMPD1	THUMP domain containing 1	1250.66	1045.03	1177.75	966.822	1251.16	1038.83	1060.72	1016.46	1217.34	1003.31
ENSG00000066697	MSANTD3	Myb/SANT DNA binding domain containing 3	380.606	299.976	380.246	297.484	402.064	349.286	281.606	333.96	430.031	340.13
ENSG00000066739	ATG2B	autophagy related 2B	597.594	648.861	726.842	627.862	561.144	651.901	575.281	662.087	556.052	636.143
ENSG00000066777	ARFGEF1	ADP ribosylation factor guanine nucleotid symbol descriptione exchange factor 1	1608.1	1759.1	1889.12	1867.85	1601.54	1636.53	1450.94	1750.01	1598	1787.46
ENSG00000066813	ACSM2B	acyl-CoA synthetase medium chain family member 2B	200.134	149.988	204.593	185.927	215.463	159.588	250.093	148.751	187.083	143.737
ENSG00000066827	ZFAT	zinc finger and AT-hook domain containing	319.513	355.406	307.562	321.797	308.763	337.242	299.709	301.877	303.36	287.474
ENSG00000066855	MTFR1	mitochondrial fission regulator 1	1484.51	1467.27	1502.81	1484.56	1496.83	1538.67	1465.69	1448.13	1468.08	1431.68
ENSG00000066926	FECH	ferrochelatase	490.856	495.613	491.964	431.923	501.405	535.974	547.791	532.294	507.333	499.522
ENSG00000066933	MYO9A	myosin IXA	714.164	976.553	895.765	1159.9	693.375	891.282	721.448	1035.42	750.93	1064.51
ENSG00000067064	IDI1	isopentenyl-diphosphate delta isomerase 1	5346.75	3578.52	5106.06	4224.84	5365.77	6546.11	4859.72	6240.24	5515.7	6082.49
ENSG00000067082	KLF6	Kruppel like factor 6	787.897	782.546	903.841	1004.01	779.292	713.628	553.155	918.755	624.909	986.235
ENSG00000067113	PLPP1	phospholipid symbol description phosphatase 1	191.005	145.097	187.094	147.312	217.477	168.621	164.941	204.168	202.024	173.623
ENSG00000067141	NEO1	neogenin 1	608.83	899.928	717.42	772.313	610.143	659.428	771.064	631.462	634.003	718.685
ENSG00000067167	TRAM1	translocation associated membrane protein 1	9355.05	5973.44	10204.7	7006.6	8969.57	8342.22	6304.62	8279	7723.67	7628.02
ENSG00000067182	TNFRSF1A	TNF receptor superfamily member 1A	3026.59	2890.53	2800.36	2863.28	2939.29	2920.76	2783.21	2813.14	2929.67	2750.93
ENSG00000067208	EVI5	ecotropic viral integration site 5	844.778	963.51	976.526	923.915	914.208	877.732	972.882	1028.13	882.798	936.425
ENSG00000067225	PKM	pyruvate kinase M1/2	38555.7	36525.3	32396.3	32195.4	39294.8	32626.6	37618.6	30822	40735.4	31327.5
ENSG00000067248	DHX29	DExH-box helicase 29	1265.41	1064.59	1323.79	983.984	1335.07	1127.65	1188.78	1041.26	1372.59	989.081
ENSG00000067334	DNTTIP2	deoxynucleotid symbol descriptionyltransferase terminal interacting protein 2	2070.86	1689	2003.53	1740.57	2131.14	1857.84	1869.33	1884.18	2166.39	2009.47
ENSG00000067365	METTL22	methyltransferase like 22	176.961	216.831	198.536	237.415	177.203	213.787	179.021	207.084	174.741	189.277
ENSG00000067369	TP53BP1	tumor protein p53 binding protein 1	1177.63	1539.01	1307.64	1461.67	1196.12	1180.35	1228.34	1098.13	1220.59	1063.08
ENSG00000067533	RRP15	ribosomal RNA processing 15 homolog	2097.55	1599.33	2171.78	1554.64	2093.55	1619.97	1870.67	1814.18	2206.67	1763.27
ENSG00000067560	RHOA	ras homolog family member A	9347.33	6061.47	9273.96	6417.35	8956.82	7300.38	7111.9	7551.29	8980.63	7369.01
ENSG00000067596	DHX8	DEAH-box helicase 8	1507.68	2098.2	1512.23	1905.04	1547.17	1616.95	1920.29	1599.8	1670.75	1555.49
ENSG00000067704	IARS2	isoleucyl-tRNA synthetase 2, mitochondrial	3303.27	3673.08	3311.84	3924.49	3331.29	3843.65	4281.75	3984.19	3654.61	4033.17
ENSG00000067715	SYT1	synaptotagmin 1	175.556	202.158	203.247	228.834	178.546	236.37	220.591	271.251	197.476	287.474
ENSG00000067829	IDH3G	isocitrate dehydrogenase 3 (NAD(+)) gamma	624.981	412.467	572.724	446.225	584.637	522.424	502.198	514.794	568.394	456.827
ENSG00000067836	ROGDI	rogdi homolog	207.859	293.455	219.399	253.147	213.449	212.282	174.998	230.418	194.878	224.856
ENSG00000067900	ROCK1	Rho associated coiled-coil containing protein kinase 1	2413.55	2549.8	2541.93	2424.21	2547.97	2243.26	2490.87	2330.43	2658.79	2321.14
ENSG00000067955	CBFB	core-binding factor beta subunit	1226.79	961.88	1254.48	981.124	1374.67	1284.23	1330.25	1296.47	1357.65	1285.09
ENSG00000067992	PDK3	pyruvate dehydrogenase kinase 3	132.018	143.467	153.444	125.858	151.697	135.499	189.749	148.751	145.509	149.43
ENSG00000068001	HYAL2	hyaluronoglucosaminid symbol descriptionase 2	1853.17	2065.6	1765.28	1860.7	1853.25	1921.07	1747.3	1758.76	1788.98	1912.7
ENSG00000068024	HDAC4	histone deacetylase 4	374.286	570.607	445.527	559.212	396.023	314.659	392.908	371.877	376.115	438.327
ENSG00000068028	RASSF1	Ras association domain family member 1	240.863	441.813	272.566	487.701	270.504	383.914	327.2	361.669	232.554	361.477
ENSG00000068078	FGFR3	fibroblast growth factor receptor 3	4455.62	8070.01	4110.02	6897.9	4575.74	5120.36	5801.76	4882.53	4801.15	4988.1
ENSG00000068097	HEATR6	HEAT repeat containing 6	481.727	508.655	555.226	497.713	512.144	477.257	487.447	513.336	485.246	451.135
ENSG00000068120	COASY	Coenzyme A synthase	1167.1	1887.89	1081.51	1740.57	1261.23	1401.66	1686.95	1545.84	1153.68	1464.41
ENSG00000068137	PLEKHH3	pleckstrin homology, MyTH4 and FERM domain containing H3	327.237	505.394	327.079	443.365	323.53	314.659	352.678	333.96	347.533	333.014
ENSG00000068305	MEF2A	myocyte enhancer factor 2A	1314.57	896.668	1422.05	1009.73	1331.04	1026.78	1090.22	1039.8	1290.09	1085.85
ENSG00000068308	OTUD5	OTU deubiquitinase 5	1228.9	1402.06	1202.65	1357.27	1201.49	1053.88	1117.04	1159.38	1192	1065.93
ENSG00000068323	TFE3	transcription factor binding to IGHM enhancer 3	1608.8	2469.91	1489.35	2126.72	1655.24	1772.03	1749.31	1859.38	1569.42	1885.66
ENSG00000068354	TBC1D25	TBC1 domain family member 25	392.544	425.51	362.075	426.202	400.05	337.242	377.486	424.377	354.028	407.018
ENSG00000068366	ACSL4	acyl-CoA synthetase long chain family member 4	13683.6	8816.69	13292.5	8954.54	13984.3	9936.59	12030.6	9394.63	13729.2	9365.67
ENSG00000068383	INPP5A	inositol polyphosphate-5-phosphatase A	895.338	921.122	897.784	981.124	1026.3	986.131	926.618	981.463	1012.07	981.965
ENSG00000068394	GPKOW	G-patch domain and KOW motifs	1366.53	1604.22	1177.08	1463.1	1292.78	1202.93	1265.89	1127.3	1286.84	1080.16
ENSG00000068400	GRIPAP1	GRIP1 associated protein 1	1192.38	1765.62	1169	1428.78	1226.33	1041.84	1133.13	1115.63	1232.93	973.427
ENSG00000068438	FTSJ1	FtsJ RNA methyltransferase homolog 1	1991.51	1679.21	1956.42	1739.13	2034.48	1677.18	1546.15	1573.55	1974.76	1599.61
ENSG00000068489	PRR11	proline rich 11	1276.65	859.171	1235.63	915.334	1276	865.688	1163.3	802.088	1308.93	923.617
ENSG00000068650	ATP11A	ATPase phospholipid symbol description transporting 11A	1067.38	1431.41	1212.75	1348.69	1061.21	953.009	1168.67	1130.21	1056.24	1213.94
ENSG00000068654	POLR1A	RNA polymerase I subunit A	2400.91	4096.96	2828.63	3546.92	2311.7	2527.81	2917.31	2715.43	2422.33	2725.31
ENSG00000068697	LAPTM4A	lysosomal protein transmembrane 4 alpha	1329.31	1100.46	1358.12	1393.02	1322.31	2044.53	1633.99	1916.26	1147.83	2126.17
ENSG00000068724	TTC7A	tetratricopeptid symbol descriptione repeat domain 7A	329.344	554.304	286.699	484.841	300.709	398.969	415.034	406.877	342.985	394.209
ENSG00000068745	IP6K2	inositol hexakisphosphate kinase 2	1832.11	1917.24	1708.08	1909.33	1904.26	1972.26	1812.34	1992.09	1887.07	2033.66
ENSG00000068784	SRBD1	S1 RNA binding domain 1	787.195	480.94	819.716	564.933	807.483	639.856	632.943	609.587	780.162	560.716
ENSG00000068796	KIF2A	kinesin family member 2A	1904.44	1644.98	2046.6	1653.32	1848.55	1458.87	1609.18	1658.13	1932.54	1646.57
ENSG00000068878	PSME4	proteasome activator subunit 4	4259.7	4082.28	5542.84	4472.27	3777.65	3786.44	3064.81	3969.6	3659.16	4531.27
ENSG00000068903	SIRT2	sirtuin 2	455.042	557.564	460.333	632.153	491.336	686.528	427.773	679.587	420.937	681.683
ENSG00000068912	ERLEC1	endoplasmic reticulum lectin 1	1952.19	1592.81	2104.48	1910.76	1959.98	2142.39	1720.48	1908.97	1916.3	1817.35
ENSG00000068971	PPP2R5B	protein phosphatase 2 regulatory subunit B'beta	108.845	189.115	122.486	228.834	123.505	185.182	126.723	170.626	105.884	173.623
ENSG00000069011	PITX1	paired like homeodomain 1	159.405	218.461	152.771	217.392	162.436	180.665	177.68	191.043	154.603	194.97
ENSG00000069020	MAST4	microtubule associated serine/threonine kinase family member 4	370.073	407.576	456.968	499.143	354.407	305.625	330.552	338.335	323.498	355.785
ENSG00000069248	NUP133	nucleoporin 133	3161.42	2901.94	3176.57	2924.78	3283.63	3059.27	3284.73	2992.52	3330.47	2708.23
ENSG00000069275	NUCKS1	nuclear casein kinase and cyclin dependent kinase substrate 1	14368.2	11643.6	14339	11188.5	14967.6	12577.3	15178.6	11898.6	16274.3	12196.3
ENSG00000069329	VPS35	VPS35, retromer complex component	2645.99	2844.88	2634.8	2959.1	2740.61	3110.45	2673.25	3155.85	2754.28	2934.51
ENSG00000069345	DNAJA2	DnaJ heat shock protein family (Hsp40) member A2	2510.46	1868.33	2240.42	1721.97	2480.17	2037	2173.06	2031.47	2593.18	1944.01
ENSG00000069399	BCL3	B cell CLL/lymphoma 3	347.602	521.698	331.79	470.539	337.626	427.575	431.126	444.794	310.506	486.713
ENSG00000069482	GAL	galanin and GMAP prepropeptid symbol descriptione	216.988	184.224	204.593	245.996	203.381	239.382	256.798	240.626	233.854	196.393
ENSG00000069509	FUNDC1	FUN14 domain containing 1	421.335	269	391.014	238.845	438.31	380.903	360.724	351.46	444.972	351.515
ENSG00000069535	MAOB	monoamine oxid symbol descriptionase B	1181.14	916.231	1269.95	782.325	1253.85	898.81	1214.93	834.171	1281.65	932.156
ENSG00000069667	RORA	RAR related orphan receptor A	107.441	110.861	119.121	120.138	93.9714	127.971	113.983	154.584	82.4984	183.585
ENSG00000069702	TGFBR3	transforming growth factor beta receptor 3	1712.03	1894.41	1648.18	1809.22	1763.31	1782.56	1959.17	1859.38	1770.14	1791.73
ENSG00000069849	ATP1B3	ATPase Na+/K+ transporting subunit beta 3	1545.6	1775.4	1504.16	1867.85	1501.53	2186.05	2040.97	2410.64	1598	2301.21
ENSG00000069869	NEDD4	neural precursor cell expressed, developmentally down-regulated 4, E3 ubiquitin protein ligase	1399.54	1131.43	1448.97	1415.91	1425.68	1339.93	1245.1	1350.42	1426.51	1377.6
ENSG00000069956	MAPK6	mitogen-activated protein kinase 6	6327.05	5448.48	6486.39	5476.27	6229.64	5954.43	5697.83	5865.45	6178.28	5550.24
ENSG00000069966	GNB5	G protein subunit beta 5	359.54	446.704	370.151	471.969	368.502	389.936	482.753	383.544	389.107	444.019
ENSG00000069974	RAB27A	RAB27A, member RAS oncogene family	203.645	145.097	244.973	168.765	171.162	192.71	156.895	204.168	183.185	216.317
ENSG00000069998	HDHD5	haloacid symbol description dehalogenase like hydrolase domain containing 5	989.436	1415.1	930.761	1395.88	1096.78	1214.97	1304.78	1121.46	1070.53	1201.13
ENSG00000070010	UFD1	ubiquitin recognition factor in ER associated degradation 1	2242.91	1600.96	1984.68	1700.52	2209	1913.55	1747.97	2085.43	2234.6	1946.85
ENSG00000070018	LRP6	LDL receptor related protein 6	3182.49	3351.91	3556.14	3318.09	3044.67	2887.63	2932.73	3087.31	3094.01	3153.67
ENSG00000070019	GUCY2C	guanylate cyclase 2C	216.988	841.237	226.129	952.52	214.121	946.987	289.652	993.13	209.169	1009.01
ENSG00000070047	PHRF1	PHD and ring finger domains 1	1158.67	1649.87	1010.85	1338.68	1249.82	901.821	964.166	921.671	1139.39	838.228
ENSG00000070061	ELP1	elongator complex protein 1	4058.86	4737.67	3913.51	4117.57	4271.67	4605.46	4647.17	4866.48	4334.09	4413.15
ENSG00000070081	NUCB2	nucleobindin 2	768.235	661.904	802.218	768.023	698.745	829.555	640.989	813.754	737.289	745.724
ENSG00000070087	PFN2	profilin 2	1461.33	1090.67	1348.7	1098.4	1449.85	1364.02	1408.7	1284.8	1585.01	1215.36
ENSG00000070159	PTPN3	protein tyrosine phosphatase, non-receptor type 3	1194.49	1428.15	1311.01	1444.51	1171.29	1302.3	1309.47	1277.51	1172.52	1330.63
ENSG00000070214	SLC44A1	solute carrier family 44 member 1	1665.68	1573.24	1728.27	1630.44	1727.73	1940.65	2040.97	1827.3	1783.13	1986.7
ENSG00000070269	TMEM260	transmembrane protein 260	353.922	275.522	385.63	338.96	340.982	280.031	319.154	326.668	359.225	297.436
ENSG00000070366	SMG6	SMG6, nonsense mediated mRNA decay factor	488.749	803.74	551.861	762.302	538.993	602.218	579.304	589.17	504.734	533.677
ENSG00000070367	EXOC5	exocyst complex component 5	1534.36	1630.3	1679.14	1679.07	1597.51	1791.6	1708.41	1843.34	1586.31	1783.19
ENSG00000070371	CLTCL1	clathrin heavy chain like 1	202.241	301.606	218.053	264.589	205.395	254.437	238.695	259.585	210.468	254.742
ENSG00000070404	FSTL3	follistatin like 3	117.974	251.067	127.197	233.124	134.916	206.26	136.78	180.834	150.706	190.701
ENSG00000070413	DGCR2	DiGeorge syndrome critical region gene 2	2153.73	3653.51	2075.54	3252.3	2237.19	2464.58	2690.01	2467.51	2196.93	2504.72
ENSG00000070423	RNF126	ring finger protein 126	1108.11	1015.68	1045.84	986.845	984.687	954.515	995.008	851.671	1036.75	910.809
ENSG00000070444	MNT	MAX network transcriptional repressor	327.939	616.255	301.505	586.386	310.106	320.681	387.544	399.585	279.975	402.748
ENSG00000070476	ZXDC	ZXD family zinc finger C	476.811	686.358	469.755	646.455	460.46	534.468	523.653	561.461	417.689	508.06
ENSG00000070495	JMJD6	arginine demethylase and lysine hydroxylase	611.639	624.407	584.838	713.675	651.088	578.129	588.02	622.712	676.227	587.756
ENSG00000070501	POLB	DNA polymerase beta	689.586	445.073	697.903	530.608	745.731	739.222	617.522	704.379	750.93	697.338
ENSG00000070540	WIPI1	WD repeat domain, phosphoinositid symbol descriptione interacting 1	561.781	502.134	556.572	553.491	481.939	609.745	403.635	546.878	455.365	562.14
ENSG00000070610	GBA2	glucosylceramid symbol descriptionase beta 2	1581.41	2448.72	1489.35	2285.47	1558.58	1984.31	1906.21	2024.18	1634.38	1804.54
ENSG00000070614	NDST1	N-deacetylase and N-sulfotransferase 1	2002.05	3469.29	2167.07	3132.16	1955.95	2250.79	2243.46	2311.47	1862.38	2278.44
ENSG00000070669	ASNS	asparagine synthetase (glutamine-hydrolyzing)	1695.17	2116.14	2313.78	2538.62	1613.62	2115.29	1524.7	2256.05	1285.55	1862.89
ENSG00000070718	AP3M2	adaptor related protein complex 3 mu 2 subunit	639.025	531.479	562.629	559.212	554.432	534.468	606.794	536.669	629.456	488.136
ENSG00000070756	PABPC1	poly(A) binding protein cytoplasmic 1	14467.3	8190.65	18037.8	9151.91	11865.2	7258.23	9679.88	8729.63	11241.2	10376.1
ENSG00000070761	CFAP20	cilia and flagella associated protein 20	1094.07	405.946	895.092	433.353	1001.47	558.557	589.361	577.503	914.628	539.369
ENSG00000070770	CSNK2A2	casein kinase 2 alpha 2	1346.87	1291.2	1566.75	1317.22	1178.67	1099.05	1183.42	1176.88	1238.77	1310.71
ENSG00000070778	PTPN21	protein tyrosine phosphatase, non-receptor type 21	193.112	280.412	185.748	264.589	185.258	209.271	170.975	227.501	164.997	237.664
ENSG00000070785	EIF2B3	eukaryotic translation initiation factor 2B subunit gamma	734.528	593.431	667.618	614.99	761.84	707.606	781.792	688.337	797.051	607.68
ENSG00000070814	TCOF1	treacle ribosome biogenesis factor 1	3796.23	5391.42	3644.98	4536.62	3840.75	3310.69	3943.16	3360.02	3814.41	3466.76
ENSG00000070831	CDC42	cell division cycle 42	6944.31	4951.24	6374.67	5361.86	7076.72	6851.73	6350.89	6753.58	7045.49	6705.83
ENSG00000070882	OSBPL3	oxysterol binding protein like 3	805.453	877.104	752.416	923.915	784.662	925.91	844.148	891.046	803.547	898
ENSG00000070950	RAD18	RAD18, E3 ubiquitin protein ligase	1837.02	1423.26	1828.55	1388.73	1814.32	1710.3	1749.31	1736.88	1948.13	1720.57
ENSG00000070961	ATP2B1	ATPase plasma membrane Ca2+ transporting 1	7887.4	9134.6	8153.42	8920.22	8175.52	8706.56	7056.25	8585.25	7962.72	8019.38
ENSG00000071051	NCK2	NCK adaptor protein 2	588.465	658.643	574.743	650.745	569.198	576.623	547.12	583.336	553.454	623.335
ENSG00000071054	MAP4K4	mitogen-activated protein kinase kinase kinase kinase 4	5113.61	4602.35	5146.44	4177.64	5162.39	3361.88	4226.77	3511.69	5078.52	3569.23
ENSG00000071073	MGAT4A	mannosyl (alpha-1,3-)-glycoprotein beta-1,4-N-acetylglucosaminyltransferase, isozyme A	2754.83	3161.16	2730.37	2973.41	2745.31	3087.87	3331	3090.22	3046.59	3108.13
ENSG00000071082	RPL31	ribosomal protein L31	5332	5109.38	5563.03	6463.12	5552.37	10745.1	9658.42	10320.7	5916.5	9905.04
ENSG00000071127	WDR1	WD repeat domain 1	5682.41	6648.38	5222.49	6385.89	5772.53	6010.13	5290.17	5821.7	5916.5	5814.94
ENSG00000071189	SNX13	sorting nexin 13	1593.35	1462.38	1610.49	1491.71	1555.9	1659.11	1359.08	1564.8	1533.04	1534.14
ENSG00000071243	ING3	inhibitor of growth family member 3	405.184	272.261	353.326	308.925	420.858	337.242	374.804	398.127	413.791	360.054
ENSG00000071282	LMCD1	LIM and cysteine rich domains 1	165.725	174.443	168.25	161.614	167.135	182.171	196.454	147.292	157.202	175.046
ENSG00000071462	BUD23	BUD23, rRNA methyltransferase and ribosome maturation factor	1165.69	898.298	1019.6	800.917	1151.82	897.304	959.472	828.338	1120.55	886.615
ENSG00000071537	SEL1L	SEL1L ERAD E3 ligase adaptor subunit	2158.64	2171.57	2934.96	2554.35	2116.37	2259.82	2075.17	2261.89	2021.54	2154.63
ENSG00000071539	TRIP13	thyroid symbol description hormone receptor interactor 13	862.333	743.419	823.081	699.372	860.51	733.2	950.085	718.962	945.159	707.3
ENSG00000071553	ATP6AP1	ATPase H+ transporting accessory protein 1	1429.03	1896.04	1393.79	1942.22	1504.21	1963.23	1709.75	2054.8	1476.53	2040.78
ENSG00000071564	TCF3	transcription factor 3	1782.95	2057.44	1562.71	1853.55	1845.2	1424.24	1813.01	1481.67	1789.63	1447.33
ENSG00000071626	DAZAP1	DAZ associated protein 1	3156.5	2549.8	2869.01	2288.34	3131.93	2018.93	2534.46	2207.93	3049.19	1926.93
ENSG00000071655	MBD3	methyl-CpG binding domain protein 3	751.382	1382.5	684.443	1141.31	767.881	849.127	921.254	930.422	715.852	879.499
ENSG00000071794	HLTF	helicase like transcription factor	1860.2	1327.07	1816.43	1320.08	1904.26	1383.6	2071.15	1439.38	2009.84	1269.44
ENSG00000071859	FAM50A	family with sequence similarity 50 member A	619.363	932.534	551.188	901.032	674.581	760.3	584.668	812.296	656.739	785.572
ENSG00000071889	FAM3A	family with sequence similarity 3 member A	244.375	388.013	222.764	306.065	254.394	298.098	274.901	234.793	244.247	286.051
ENSG00000071894	CPSF1	cleavage and polyadenylation specific factor 1	1122.16	2008.54	1158.91	1660.47	1137.05	1287.24	1508.6	1299.38	1117.3	1324.94
ENSG00000071994	PDCD2	programmed cell death 2	1822.28	1535.75	1684.52	1669.05	1713.64	1842.79	1721.82	1812.72	1809.12	1642.3
ENSG00000072042	RDH11	retinol dehydrogenase 11 (all-trans/9-cis/11-cis)	2478.15	1979.19	2359.54	1972.26	2626.5	2628.68	2287.71	2603.14	2504.83	2530.34
ENSG00000072062	PRKACA	protein kinase cAMP-activated catalytic subunit alpha	705.035	609.734	674.348	637.873	672.567	528.446	679.207	538.128	643.098	545.062
ENSG00000072071	ADGRL1	adhesion G protein-coupled receptor L1	396.758	622.776	370.824	491.992	352.393	311.648	472.026	385.002	401.449	368.593
ENSG00000072110	ACTN1	actinin alpha 1	2860.87	3169.31	2955.82	2697.38	2970.17	2347.14	3217.01	2543.35	2891.34	2425.03
ENSG00000072121	ZFYVE26	zinc finger FYVE-type containing 26	662.901	1208.06	733.572	1132.73	619.54	785.894	716.755	953.755	658.038	869.537
ENSG00000072134	EPN2	epsin 2	451.531	480.94	397.744	429.063	447.707	346.275	477.389	368.96	437.176	370.016
ENSG00000072135	PTPN18	protein tyrosine phosphatase, non-receptor type 18	316.002	296.715	317.657	233.124	294.668	248.415	291.663	210.001	287.12	223.433
ENSG00000072201	LNX1	ligand of numb-protein X 1	157.299	249.437	176.326	284.612	184.587	254.437	167.623	287.293	154.603	293.166
ENSG00000072210	ALDH3A2	aldehyde dehydrogenase 3 family member A2	2062.44	1995.49	1889.79	1910.76	2130.47	2089.7	2188.48	2151.05	2135.21	2117.63
ENSG00000072274	TFRC	transferrin receptor	15296.6	17491.5	15445.4	18095	15999.3	20401.6	18782.5	19169.9	16865.4	19615.1
ENSG00000072310	SREBF1	sterol regulatory element binding transcription factor 1	2201.48	4088.8	2144.86	3473.98	2253.3	2496.19	2833.49	2522.93	2114.43	2595.8
ENSG00000072364	AFF4	AF4/FMR2 family member 4	2098.95	2502.52	2601.15	2767.46	2040.52	2401.34	1711.09	2643.97	1924.75	2864.78
ENSG00000072401	UBE2D1	ubiquitin conjugating enzyme E2 D1	628.492	378.231	613.105	427.633	623.568	698.572	592.043	643.128	606.72	547.908
ENSG00000072415	MPP5	membrane palmitoylated protein 5	403.078	286.934	506.097	367.564	378.571	331.22	360.724	342.71	424.834	364.323
ENSG00000072422	RHOBTB1	Rho related BTB domain containing 1	639.025	635.819	668.964	636.443	643.033	617.273	490.799	523.544	615.165	527.984
ENSG00000072501	SMC1A	structural maintenance of chromosomes 1A	5277.23	6685.88	5268.26	5660.77	5501.36	4746.98	6635.18	5057.53	5650.16	5089.14
ENSG00000072506	HSD17B10	hydroxysteroid symbol description 17-beta dehydrogenase 10	1540.68	1687.37	1461.76	1560.36	1552.54	1534.15	1737.24	1398.55	1683.1	1521.33
ENSG00000072518	MARK2	microtubule affinity regulating kinase 2	697.31	903.189	755.781	849.544	711.498	669.967	683.23	692.712	668.432	751.417
ENSG00000072571	HMMR	hyaluronan mediated motility receptor	1753.46	1009.16	1547.23	1022.6	1733.77	1180.35	1446.25	1175.42	1833.8	1110.05
ENSG00000072609	CHFR	checkpoint with forkhead and ring finger domains	620.065	839.607	562.629	810.929	567.185	608.24	557.178	678.129	595.677	609.103
ENSG00000072682	P4HA2	prolyl 4-hydroxylase subunit alpha 2	617.256	857.54	610.413	850.975	603.431	867.193	681.219	823.963	619.712	889.461
ENSG00000072736	NFATC3	nuclear factor of activated T cells 3	2829.97	2407.96	2948.42	2567.23	2607.71	2670.84	2690.68	2728.56	2563.3	2642.77
ENSG00000072756	TRNT1	tRNA nucleotid symbol descriptionyl transferase 1	666.412	547.782	699.249	523.457	695.389	597.701	614.84	586.253	710.006	559.293
ENSG00000072778	ACADVL	acyl-CoA dehydrogenase very long chain	2957.77	3632.32	2807.09	3332.39	3017.83	2813.86	2683.97	3031.89	2997.22	2635.65
ENSG00000072786	STK10	serine/threonine kinase 10	207.859	251.067	166.904	241.705	197.34	179.16	183.044	221.668	205.921	189.277
ENSG00000072803	FBXW11	F-box and WD repeat domain containing 11	1855.98	1829.2	1996.12	1963.68	1987.5	1964.74	1979.96	1922.09	1918.9	1919.81
ENSG00000072849	DERL2	derlin 2	780.173	500.504	869.518	622.141	753.114	892.788	697.31	848.754	713.903	752.84
ENSG00000072864	NDE1	nudE neurodevelopment protein 1	458.553	489.091	481.869	503.434	451.063	373.375	484.765	385.002	433.929	431.211
ENSG00000072958	AP1M1	adaptor related protein complex 1 mu 1 subunit	1150.25	1283.05	1024.31	1358.7	1164.57	1282.72	1453.62	1261.46	1191.35	1225.32
ENSG00000073008	PVR	poliovirus receptor	2123.53	2994.87	1993.43	3113.57	2015.69	2691.91	1959.84	2639.6	1978.66	2595.8
ENSG00000073050	XRCC1	X-ray repair cross complementing 1	1011.21	855.91	936.145	736.558	997.44	692.55	787.827	733.546	908.781	757.11
ENSG00000073060	SCARB1	scavenger receptor class B member 1	3355.23	4437.69	3416.16	4140.46	3282.96	3527.49	3952.54	3685.23	3210.29	3772.74
ENSG00000073111	MCM2	minichromosome maintenance complex component 2	6672.55	8777.56	6287.86	7321.24	6929.72	6375.98	7814.57	6286.91	7358.6	5955.83
ENSG00000073150	PANX2	pannexin 2	460.66	564.085	448.219	486.271	430.926	277.02	443.865	326.668	481.998	374.285
ENSG00000073169	SELENOO	selenoprotein O	442.402	683.098	411.877	643.594	421.529	404.991	545.78	466.669	435.877	446.865
ENSG00000073331	ALPK1	alpha kinase 1	185.388	187.485	172.961	198.799	167.806	153.566	170.305	179.376	173.441	150.853
ENSG00000073350	LLGL2	LLGL2, scribble cell polarity complex component	1031.57	1653.13	946.913	1355.84	1123.63	1093.03	1219.62	1077.71	1071.83	1077.32
ENSG00000073417	PDE8A	phosphodiesterase 8A	2746.4	2197.65	2739.79	2261.16	2728.53	2347.14	2166.36	2393.14	2524.97	2376.64
ENSG00000073464	CLCN4	chlorid symbol descriptione voltage-gated channel 4	160.107	179.334	179.691	187.357	162.436	126.466	181.703	157.501	157.851	146.583
ENSG00000073536	NLE1	notchless homolog 1	1549.11	2253.08	1571.46	2042.34	1616.31	1824.72	2116.74	1682.93	1640.22	1798.85
ENSG00000073578	SDHA	succinate dehydrogenase complex flavoprotein subunit A	1902.33	1853.66	1756.53	1719.11	1992.19	1669.65	1941.74	1668.34	2037.13	1581.11
ENSG00000073584	SMARCE1	SWI/SNF related, matrix associated, actin dependent regulator of chromatin, subfamily e, member 1	1556.13	880.365	1579.54	981.124	1529.05	1169.81	1349.03	1176.88	1509.66	1253.78
ENSG00000073614	KDM5A	lysine demethylase 5A	1817.36	2416.11	2166.39	2355.56	1888.83	1910.54	2023.54	1798.13	2036.48	2057.86
ENSG00000073712	FERMT2	fermitin family member 2	1325.1	891.777	1224.86	922.485	1311.57	922.899	1019.15	1019.38	1408.32	936.425
ENSG00000073792	IGF2BP2	insulin like growth factor 2 mRNA binding protein 2	1993.62	1747.69	1995.45	1608.99	1906.28	1359.51	1696.34	1544.38	1954.63	1433.1
ENSG00000073803	MAP3K13	mitogen-activated protein kinase kinase kinase 13	695.906	511.916	678.386	461.958	677.266	639.856	567.906	573.128	713.254	559.293
ENSG00000073849	ST6GAL1	ST6 beta-galactosid symbol descriptione alpha-2,6-sialyltransferase 1	6265.96	6131.58	6284.49	5843.84	6091.36	5364.25	6658.64	5740.03	6041.22	5545.97
ENSG00000073910	FRY	FRY microtubule binding protein	733.826	626.037	847.309	665.047	694.046	626.306	586.009	650.42	681.424	613.373
ENSG00000073921	PICALM	phosphatid symbol descriptionylinositol binding clathrin assembly protein	2105.27	1804.75	2409.35	1792.05	2019.04	1946.67	1792.89	1964.39	1825.36	2245.71
ENSG00000073969	NSF	N-ethylmaleimid symbol descriptione sensitive factor, vesicle fusing ATPase	872.164	924.383	901.822	903.892	899.441	978.604	970.871	837.088	837.326	930.732
ENSG00000074054	CLASP1	cytoplasmic linker associated protein 1	1547.71	1848.77	1765.28	1576.09	1568.65	1403.17	1605.15	1411.67	1575.91	1414.6
ENSG00000074071	MRPS34	mitochondrial ribosomal protein S34	2093.33	1777.03	2008.91	1747.72	2160	1821.71	1762.05	1661.05	2269.03	1595.34
ENSG00000074201	CLNS1A	chlorid symbol descriptione nucleotide-sensitive channel 1A	1342.66	813.522	1216.79	842.393	1273.31	1068.94	1096.25	998.964	1382.98	969.157
ENSG00000074219	TEAD2	TEA domain transcription factor 2	1179.04	1196.64	1103.05	1137.02	1212.23	1004.2	1082.17	1061.67	1105.61	994.774
ENSG00000074266	EED	embryonic ectoderm development	228.223	275.522	237.57	296.053	242.312	361.331	336.586	317.918	249.444	297.436
ENSG00000074319	TSG101	tumor susceptibility 101	773.853	529.849	728.188	574.944	773.922	838.588	705.356	761.254	678.176	774.187
ENSG00000074356	NCBP3	nuclear cap binding subunit 3	654.474	779.286	642.044	745.139	716.197	662.439	781.792	688.337	743.135	700.184
ENSG00000074410	CA12	carbonic anhydrase 12	561.781	583.649	553.88	622.141	592.02	603.723	605.453	611.045	559.3	653.22
ENSG00000074416	MGLL	monoglycerid symbol descriptione lipase	3150.89	5084.92	2869.01	4488	3338.67	3977.65	3394.69	3852.94	3062.83	3903.67
ENSG00000074582	BCS1L	BCS1 homolog, ubiquinol-cytochrome c reductase complex chaperone	489.451	436.922	445.527	410.47	463.145	400.475	503.539	402.502	479.4	438.327
ENSG00000074590	NUAK1	NUAK family kinase 1	834.946	1266.75	872.21	1258.58	893.4	930.426	1086.2	994.589	832.779	954.926
ENSG00000074603	DPP8	dipeptid symbol descriptionyl peptidase 8	1216.96	1216.21	1483.97	1324.37	1164.57	1394.13	1436.19	1465.63	1188.76	1581.11
ENSG00000074621	SLC24A1	solute carrier family 24 member 1	210.668	228.243	230.84	220.252	197.34	170.126	209.864	176.459	202.673	185.008
ENSG00000074657	ZNF532	zinc finger protein 532	506.305	614.625	538.401	646.455	507.446	546.513	433.808	538.128	478.101	502.368
ENSG00000074695	LMAN1	lectin, mannose binding 1	6853.02	5813.67	7508.01	6059.8	7054.57	6046.27	6348.21	6103.16	6958.45	6031.26
ENSG00000074696	HACD3	3-hydroxyacyl-CoA dehydratase 3	8548.19	6751.09	7915.17	6558.94	8551.4	8160.05	7360.65	7659.21	8455.11	7526.98
ENSG00000074755	ZZEF1	zinc finger ZZ-type and EF-hand domain containing 1	929.747	1604.22	1078.82	1485.99	924.276	1154.75	1215.6	1090.84	947.757	1149.9
ENSG00000074800	ENO1	enolase 1	36248.2	42084.7	34414.6	41501.8	38722.9	46807.4	50136.6	44505.6	40738	43896.7
ENSG00000074842	MYDGF	myeloid symbol description derived growth factor	1546.3	2569.36	1654.24	2401.32	1690.81	2059.58	1989.35	1992.09	1778.59	1918.39
ENSG00000074855	ANO8	anoctamin 8	186.09	436.922	193.151	330.378	187.943	221.315	213.216	256.668	157.851	234.818
ENSG00000074935	TUBE1	tubulin epsilon 1	497.878	272.261	582.819	336.099	514.829	367.353	376.816	373.335	539.812	340.13
ENSG00000074964	ARHGEF10L	Rho guanine nucleotid symbol descriptione exchange factor 10 like	1567.37	2347.64	1387.73	2045.2	1576.04	1488.98	1808.31	1540.01	1627.23	1515.64
ENSG00000075089	ACTR6	ARP6 actin related protein 6 homolog	622.172	451.594	570.705	427.633	614.842	686.528	667.809	654.795	717.151	626.181
ENSG00000075131	TIPIN	TIMELESS interacting protein	516.136	443.443	440.816	427.633	502.747	551.029	531.699	495.836	568.394	503.791
ENSG00000075142	SRI	sorcin	1100.39	851.019	1105.74	928.206	1173.97	1318.86	1067.42	1283.34	1159.52	1386.14
ENSG00000075151	EIF4G3	eukaryotic translation initiation factor 4 gamma 3	2990.08	3166.05	3091.77	2879.01	3164.15	2648.25	2854.28	2610.43	3061.53	2635.65
ENSG00000075188	NUP37	nucleoporin 37	896.742	640.71	882.305	732.267	905.482	971.076	1004.4	927.505	956.202	927.886
ENSG00000075213	SEMA3A	semaphorin 3A	716.27	534.74	685.789	532.038	697.402	561.568	598.748	562.92	649.594	604.834
ENSG00000075218	GTSE1	G2 and S-phase expressed 1	898.147	966.771	874.229	742.279	898.099	742.233	958.131	735.004	931.517	685.953
ENSG00000075223	SEMA3C	semaphorin 3C	94.0982	179.334	88.1632	211.671	93.9714	212.282	60.3442	204.168	79.2504	214.894
ENSG00000075234	TTC38	tetratricopeptid symbol descriptione repeat domain 38	1212.74	1276.53	1195.92	1202.81	1252.51	1187.87	1422.11	1236.67	1426.51	1232.44
ENSG00000075239	ACAT1	acetyl-CoA acetyltransferase 1	1021.04	626.037	950.951	713.675	984.015	906.338	850.182	845.838	1003.62	890.885
ENSG00000075240	GRAMD4	GRAM domain containing 4	469.789	934.165	429.375	842.393	486.638	618.779	504.88	621.253	463.16	631.873
ENSG00000075275	CELSR1	cadherin EGF LAG seven-pass G-type receptor 1	1190.97	2218.84	1397.15	2166.77	1186.73	1230.03	1311.48	1360.63	1213.44	1322.1
ENSG00000075292	ZNF638	zinc finger protein 638	3428.27	3350.28	3476.73	3180.79	3544.07	3154.11	3241.82	3080.02	3678	2901.78
ENSG00000075303	SLC25A40	solute carrier family 25 member 40	466.278	374.97	481.869	353.262	522.884	426.069	462.639	434.586	504.085	508.06
ENSG00000075336	TIMM21	translocase of inner mitochondrial membrane 21	334.259	195.637	292.756	165.904	302.722	237.876	277.583	252.293	346.233	293.166
ENSG00000075391	RASAL2	RAS protein activator like 2	511.923	559.195	527.633	609.269	449.049	567.59	402.965	535.211	452.767	614.796
ENSG00000075407	ZNF37A	zinc finger protein 37A	706.439	635.819	858.75	666.478	703.443	650.395	620.204	660.628	735.34	596.295
ENSG00000075413	MARK3	microtubule affinity regulating kinase 3	1447.99	1261.86	1342.64	1228.55	1430.38	1231.54	1298.07	1268.76	1424.56	1198.28
ENSG00000075415	SLC25A3	solute carrier family 25 member 3	8278.54	13124	8440.11	13762.9	9005.82	15070.5	12062.1	14649	9606.19	14141.7
ENSG00000075420	FNDC3B	fibronectin type III domain containing 3B	8808.02	6998.9	9303.58	7056.65	8431.92	7154.35	7120.61	7296.08	8063.4	7428.78
ENSG00000075426	FOSL2	FOS like 2, AP-1 transcription factor subunit	226.819	585.279	230.84	617.851	223.518	427.575	219.921	513.336	209.819	461.097
ENSG00000075539	FRYL	FRY like transcription coactivator	944.494	1059.7	1045.17	1025.46	964.55	936.448	1035.24	931.88	1010.77	952.08
ENSG00000075568	TMEM131	transmembrane protein 131	1274.54	1193.38	1596.36	1232.84	1214.25	1168.3	1194.81	1235.21	1177.71	1403.21
ENSG00000075618	FSCN1	fascin actin-bundling protein 1	2207.8	3684.49	2020.35	3312.37	2264.71	2467.59	2423.82	2468.97	2425.58	2685.46
ENSG00000075624	ACTB	actin beta	76357.9	72918.6	70260.7	70156.1	76683.4	68953.9	73737.9	72612.3	77979.2	73960.5
ENSG00000075643	MOCOS	molybdenum cofactor sulfurase	299.148	296.715	286.026	337.529	308.092	284.548	372.122	278.543	278.026	323.052
ENSG00000075651	PLD1	phospholipase D1	1265.41	1111.87	1329.85	1204.24	1300.16	1056.89	1212.92	1227.92	1321.92	1141.36
ENSG00000075702	WDR62	WD repeat domain 62	1121.45	1630.3	979.218	1418.77	1072.62	987.637	1117.04	1067.51	1064.68	1065.93
ENSG00000075711	DLG1	discs large MAGUK scaffold protein 1	2600.34	2196.02	2601.15	2195.37	2543.94	2273.37	2482.16	2366.89	2669.83	2388.03
ENSG00000075785	RAB7A	RAB7A, member RAS oncogene family	2639.67	1723.23	2747.19	1837.82	2488.23	1906.02	1831.11	2283.76	2328.79	2212.98
ENSG00000075790	BCAP29	B cell receptor associated protein 29	937.471	622.776	944.221	636.443	943.742	916.876	783.804	892.505	908.132	805.496
ENSG00000075856	SART3	squamous cell carcinoma antigen recognized by T cells 3	2702.87	2950.85	2489.43	2644.46	2775.51	2378.76	2818.07	2439.8	2932.27	2230.06
ENSG00000075914	EXOSC7	exosome component 7	537.203	749.94	468.409	693.652	518.857	657.923	741.563	678.129	580.087	695.915
ENSG00000075945	KIFAP3	kinesin associated protein 3	223.308	172.812	269.201	224.543	238.285	230.348	228.637	237.71	241.649	223.433
ENSG00000075975	MKRN2	makorin ring finger protein 2	1223.98	1124.91	1213.42	1158.47	1252.51	1195.4	1327.57	1229.38	1260.86	1211.09
ENSG00000076003	MCM6	minichromosome maintenance complex component 6	2952.86	2473.17	3045.33	2551.49	2796.32	2603.09	3426.21	2826.26	2982.28	2766.58
ENSG00000076043	REXO2	RNA exonuclease 2	833.542	441.813	817.697	500.573	816.88	682.011	631.602	557.086	819.787	619.065
ENSG00000076053	RBM7	RNA binding motif protein 7	327.939	233.134	357.364	235.985	344.338	361.331	289.652	409.794	339.737	337.284
ENSG00000076067	RBMS2	RNA binding motif single stranded interacting protein 2	244.375	371.709	290.737	363.273	222.847	314.659	215.228	336.877	257.889	387.094
ENSG00000076108	BAZ2A	bromodomain adjacent to zinc finger domain 2A	2362.29	3937.19	2930.92	3353.84	2355.33	2378.76	3052.74	2667.31	2185.23	3209.18
ENSG00000076201	PTPN23	protein tyrosine phosphatase, non-receptor type 23	945.196	1778.66	996.043	1724.83	816.209	998.176	951.426	1130.21	776.264	1262.32
ENSG00000076242	MLH1	mutL homolog 1	2966.9	2712.83	2737.77	2754.58	2854.72	2825.91	2742.98	2713.97	2927.72	2608.61
ENSG00000076248	UNG	uracil DNA glycosylase	2664.24	2390.03	2412.04	2119.57	2727.86	2240.25	2972.29	2310.01	3073.88	2181.67
ENSG00000076321	KLHL20	kelch like family member 20	301.255	293.455	303.524	308.925	315.476	295.087	330.552	303.335	339.737	330.168
ENSG00000076351	SLC46A1	solute carrier family 46 member 1	922.725	1889.52	931.434	1669.05	911.523	1495.01	1127.77	1286.26	948.407	1393.25
ENSG00000076356	PLXNA2	plexin A2	528.776	585.279	545.804	536.329	531.61	401.98	651.047	366.044	520.324	429.788
ENSG00000076382	SPAG5	sperm associated antigen 5	3763.93	4863.2	3739.2	4023.18	4092.46	3952.05	5215.75	3870.44	4423.08	3804.05
ENSG00000076513	ANKRD13A	ankyrin repeat domain 13A	879.889	841.237	887.016	843.824	882.66	907.843	783.133	877.921	815.89	858.152
ENSG00000076554	TPD52	tumor protein D52	1288.58	896.668	1455.7	949.659	1260.56	1097.54	1116.37	1111.26	1197.85	1073.05
ENSG00000076555	ACACB	acetyl-CoA carboxylase beta	181.174	247.806	216.707	213.101	165.792	138.51	230.649	167.709	183.835	146.583
ENSG00000076604	TRAF4	TNF receptor associated factor 4	2224.65	3632.32	1971.22	3433.93	2206.32	3095.4	2542.5	2792.72	2132.62	2948.74
ENSG00000076641	PAG1	phosphoprotein membrane anchor with glycosphingolipid symbol description microdomains 1	726.804	1124.91	757.127	1112.7	710.156	1082.49	775.758	1109.8	704.159	1149.9
ENSG00000076650	GPATCH1	G-patch domain containing 1	327.237	304.867	358.71	337.529	305.407	283.042	339.939	296.043	320.25	307.398
ENSG00000076662	ICAM3	intercellular adhesion molecule 3	249.29	151.618	205.939	178.776	226.874	239.382	246.741	191.043	235.802	162.238
ENSG00000076685	NT5C2	5'-nucleotid symbol descriptionase, cytosolic II	1701.49	1770.51	1749.13	1804.92	1729.07	1884.94	1843.18	1802.51	1643.47	1815.92
ENSG00000076706	MCAM	melanoma cell adhesion molecule	232.437	231.503	201.901	245.996	210.765	204.754	197.795	227.501	210.468	192.124
ENSG00000076770	MBNL3	muscleblind like splicing regulator 3	8947.76	7290.72	9181.09	6935.09	8966.89	7622.57	7876.26	7328.16	9006.61	7704.87
ENSG00000076826	CAMSAP3	calmodulin regulated spectrin associated protein family member 3	719.079	1093.93	642.717	856.696	701.43	597.701	690.606	640.212	695.715	577.794
ENSG00000076864	RAP1GAP	RAP1 GTPase activating protein	379.904	492.352	331.79	433.353	349.037	364.342	403.635	363.127	317.002	327.322
ENSG00000076924	XAB2	XPA binding protein 2	934.662	1141.21	864.134	1109.84	941.728	862.677	980.928	832.713	951.655	838.228
ENSG00000076928	ARHGEF1	Rho guanine nucleotid symbol descriptione exchange factor 1	725.399	1300.98	666.945	1059.79	728.95	775.355	864.933	842.921	738.588	759.956
ENSG00000076944	STXBP2	syntaxin binding protein 2	146.063	177.703	148.733	201.66	151.697	141.521	164.27	175.001	129.269	160.815
ENSG00000076984	MAP2K7	mitogen-activated protein kinase kinase 7	523.86	583.649	478.504	579.235	520.199	430.586	553.825	551.253	461.211	465.366
ENSG00000077044	DGKD	diacylglycerol kinase delta	774.555	1563.46	774.625	1271.46	801.442	1038.83	1058.7	1041.26	861.361	986.235
ENSG00000077063	CTTNBP2	cortactin binding protein 2	124.996	159.77	148.733	170.195	143.642	153.566	120.688	163.334	128.62	165.084
ENSG00000077092	RARB	retinoic acid symbol description receptor beta	157.299	270.631	157.482	258.868	190.628	329.714	135.439	294.585	172.792	293.166
ENSG00000077097	TOP2B	DNA topoisomerase II beta	6424.66	5394.68	6897.59	5808.08	6200.1	5415.44	5844	5413.36	6548.55	5407.93
ENSG00000077147	TM9SF3	transmembrane 9 superfamily member 3	4954.2	5218.61	5396.13	5623.58	5308.72	5948.4	5713.25	5938.36	5313.68	6135.15
ENSG00000077150	NFKB2	nuclear factor kappa B subunit 2	852.502	1406.95	765.876	1320.08	805.47	934.943	708.709	1101.05	734.041	1016.12
ENSG00000077152	UBE2T	ubiquitin conjugating enzyme E2 T	853.204	430.4	817.697	507.724	885.345	867.193	854.876	823.963	959.45	781.303
ENSG00000077157	PPP1R12B	protein phosphatase 1 regulatory subunit 12B	416.42	484.201	417.261	484.841	345.009	379.397	339.939	408.335	383.26	374.285
ENSG00000077232	DNAJC10	DnaJ heat shock protein family (Hsp40) member C10	2577.17	2887.27	3049.37	3371	2546.63	3078.84	2409.07	2961.89	2402.85	2694
ENSG00000077235	GTF3C1	general transcription factor IIIC subunit 1	2973.22	4155.65	3154.36	3717.11	3085.62	2649.76	3144.6	2798.56	3125.84	2813.54
ENSG00000077238	IL4R	interleukin 4 receptor	620.065	774.395	563.975	670.768	626.924	602.218	652.388	577.503	604.122	623.335
ENSG00000077254	USP33	ubiquitin specific peptid symbol descriptionase 33	1699.39	1374.35	1621.26	1414.48	1661.95	1647.07	1619.91	1510.84	1760.4	1453.02
ENSG00000077312	SNRPA	small nuclear ribonucleoprotein polypeptid symbol descriptione A	2489.39	1504.77	2303.68	1667.62	2576.83	1811.17	2124.79	1853.55	2510.68	1754.73
ENSG00000077348	EXOSC5	exosome component 5	514.029	508.655	451.584	513.445	494.021	504.357	541.757	405.419	487.845	536.523
ENSG00000077380	DYNC1I2	dynein cytoplasmic 1 intermediate chain 2	1839.83	1547.16	1797.59	1763.45	1800.22	1884.94	1696.34	1782.09	1813.02	1704.92
ENSG00000077454	LRCH4	leucine rich repeats and calponin homology domain containing 4	426.953	539.631	399.09	523.457	414.146	356.814	441.183	446.252	404.697	489.56
ENSG00000077458	FAM76B	family with sequence similarity 76 member B	229.628	151.618	237.57	168.765	242.983	198.732	172.987	192.501	198.126	200.662
ENSG00000077463	SIRT6	sirtuin 6	235.948	327.691	225.456	298.914	229.559	275.515	251.434	233.335	234.503	243.357
ENSG00000077514	POLD3	DNA polymerase delta 3, accessory subunit	485.238	423.879	463.025	401.889	469.186	418.541	496.834	460.836	533.316	442.596
ENSG00000077549	CAPZB	capping actin protein of muscle Z-line beta subunit	1855.28	1415.1	1813.74	1408.76	1776.73	1507.05	1510.62	1490.42	1659.06	1534.14
ENSG00000077616	NAALAD2	N-acetylated alpha-linked acid symbol descriptionic dipeptidase 2	222.606	141.837	207.958	147.312	237.614	170.126	217.91	193.959	246.196	165.084
ENSG00000077684	JADE1	jade family PHD finger 1	719.781	626.037	755.108	635.013	725.594	612.756	695.969	635.837	732.742	600.564
ENSG00000077713	SLC25A43	solute carrier family 25 member 43	288.615	242.915	276.604	225.973	272.517	251.426	275.572	298.96	264.385	263.281
ENSG00000077721	UBE2A	ubiquitin conjugating enzyme E2 A	775.257	428.77	756.454	500.573	771.237	650.395	599.419	609.587	730.793	609.103
ENSG00000077782	FGFR1	fibroblast growth factor receptor 1	1213.45	1675.95	1218.81	1454.52	1297.48	1111.09	1408.03	1155.01	1264.11	1017.54
ENSG00000077942	FBLN1	fibulin 1	4073.61	5083.29	4018.49	4342.12	4054.87	3542.55	4287.12	3854.4	3820.91	4034.6
ENSG00000078043	PIAS2	protein inhibitor of activated STAT 2	358.135	343.994	343.904	307.495	361.119	404.991	319.154	418.544	347.533	374.285
ENSG00000078061	ARAF	A-Raf proto-oncogene, serine/threonine kinase	561.078	671.686	536.382	619.281	607.458	493.818	618.863	501.669	610.618	556.447
ENSG00000078070	MCCC1	methylcrotonoyl-CoA carboxylase 1	659.39	559.195	693.865	604.979	654.444	609.745	704.686	695.629	693.766	648.951
ENSG00000078124	ACER3	alkaline ceramid symbol descriptionase 3	351.113	335.843	319.003	318.937	329.571	395.958	301.05	392.294	318.95	341.553
ENSG00000078140	UBE2K	ubiquitin conjugating enzyme E2 K	1980.98	1671.06	2426.17	1983.7	1900.91	1925.59	2162.33	2170.01	1816.26	2621.42
ENSG00000078142	PIK3C3	phosphatid symbol descriptionylinositol 3-kinase catalytic subunit type 3	344.091	316.279	368.805	320.367	322.859	341.759	349.326	395.21	348.832	377.132
ENSG00000078177	N4BP2	NEDD4 binding protein 2	1946.57	1985.71	2296.95	2152.47	1914.33	1925.59	1945.09	1958.55	1960.47	1894.2
ENSG00000078237	TIGAR	TP53 induced glycolysis regulatory phosphatase	188.196	164.661	205.939	190.218	211.436	212.282	168.964	189.584	201.374	187.854
ENSG00000078246	TULP3	tubby like protein 3	1121.45	635.819	1033.06	610.699	1112.22	730.189	711.391	672.295	975.69	698.761
ENSG00000078269	SYNJ2	synaptojanin 2	4005.5	5823.45	3971.38	5201.67	4188.44	4311.88	4189.9	4614.19	4206.77	4232.41
ENSG00000078304	PPP2R5C	protein phosphatase 2 regulatory subunit B'gamma	1896.01	1121.65	1680.49	1171.34	1768.68	1358	1479.77	1363.55	1735.06	1263.75
ENSG00000078369	GNB1	G protein subunit beta 1	5815.13	5730.52	6017.31	5513.46	5924.9	4914.1	5599.27	5188.78	5746.3	5349.58
ENSG00000078403	MLLT10	MLLT10, histone lysine methyltransferase DOT1L cofactor	1199.4	694.51	1197.94	855.265	1143.77	838.588	919.913	949.38	1106.91	950.656
ENSG00000078618	NRDC	nardilysin convertase	3457.06	3144.86	3768.14	3165.05	3292.36	2789.77	3215	3080.02	3380.48	3122.37
ENSG00000078668	VDAC3	voltage dependent anion channel 3	3456.36	2523.71	3199.45	2634.45	3646.76	3008.08	3385.98	3104.81	3738.41	3031.28
ENSG00000078674	PCM1	pericentriolar material 1	4444.39	4036.63	4646.4	3953.1	4430.75	3575.67	3757.43	3536.48	4551.05	3350.07
ENSG00000078687	TNRC6C	trinucleotid symbol descriptione repeat containing 6C	307.575	381.491	341.212	380.436	293.325	266.481	308.426	328.127	294.915	311.667
ENSG00000078699	CBFA2T2	CBFA2/RUNX1 translocation partner 2	505.603	712.443	575.416	727.977	424.214	535.974	454.593	548.336	435.228	600.564
ENSG00000078747	ITCH	itchy E3 ubiquitin protein ligase	4126.28	3731.77	4270.87	3832.96	4238.78	4010.77	3707.14	3937.52	4092.44	3818.28
ENSG00000078804	TP53INP2	tumor protein p53 inducible nuclear protein 2	542.118	702.661	701.268	759.441	402.735	597.701	517.619	762.712	415.09	828.266
ENSG00000078808	SDF4	stromal cell derived factor 4	2921.26	4000.77	2620.67	3675.64	2812.43	2853.01	2889.82	2875.85	3007.62	2800.74
ENSG00000078902	TOLLIP	toll interacting protein	837.755	1178.71	761.838	1025.46	842.387	832.566	927.959	822.504	833.429	889.461
ENSG00000078967	UBE2D4	ubiquitin conjugating enzyme E2 D4 (putative)	176.961	143.467	193.824	187.357	162.436	140.016	154.883	151.667	171.493	145.16
ENSG00000079112	CDH17	cadherin 17	2254.85	4494.75	2044.58	4572.38	2409.7	5481.69	2077.18	5333.15	2273.58	5211.53
ENSG00000079134	THOC1	THO complex 1	823.009	521.698	815.678	590.677	827.62	651.901	663.786	685.42	885.396	596.295
ENSG00000079150	FKBP7	FK506 binding protein 7	330.748	110.861	313.619	167.335	303.394	215.293	236.013	245.001	281.924	219.163
ENSG00000079156	OSBPL6	oxysterol binding protein like 6	224.01	283.673	263.144	296.053	228.216	281.537	217.91	252.293	202.024	288.897
ENSG00000079215	SLC1A3	solute carrier family 1 member 3	705.035	1105.35	704.633	1062.65	759.155	1165.29	571.258	1157.92	736.639	1212.51
ENSG00000079246	XRCC5	X-ray repair cross complementing 5	15126.6	12729.4	14015.9	12457.1	15145.5	13019.9	14217.8	12715.3	16028.1	12533.6
ENSG00000079277	MKNK1	MAP kinase interacting serine/threonine kinase 1	403.078	404.316	333.809	433.353	379.913	403.486	342.621	408.335	381.311	408.441
ENSG00000079308	TNS1	tensin 1	150.979	260.849	176.999	233.124	147.669	194.215	176.339	198.334	150.706	219.163
ENSG00000079313	REXO1	RNA exonuclease 1 homolog	634.11	971.662	623.873	866.707	659.814	549.524	644.342	666.462	639.2	707.3
ENSG00000079332	SAR1A	secretion associated Ras related GTPase 1A	2740.08	2215.58	2686.62	2387.02	2760.08	2661.8	2688.67	2662.93	2623.06	2654.15
ENSG00000079335	CDC14A	cell division cycle 14A	208.561	190.746	232.859	204.52	220.162	221.315	172.316	207.084	188.382	200.662
ENSG00000079385	CEACAM1	carcinoembryonic antigen related cell adhesion molecule 1	1313.86	1054.81	1292.16	1122.71	1160.55	1389.62	1314.16	1461.26	1109.51	1595.34
ENSG00000079387	SENP1	SUMO1/sentrin specific peptid symbol descriptionase 1	1355.3	883.625	1438.88	862.416	1300.16	956.021	1052.67	965.422	1366.1	980.542
ENSG00000079432	CIC	capicua transcriptional repressor	1070.19	2019.95	994.697	1639.02	996.769	1088.51	1039.26	1143.34	885.396	1159.86
ENSG00000079459	FDFT1	farnesyl-diphosphate farnesyltransferase 1	5371.32	4577.9	5357.77	4678.22	5351.67	5498.25	4886.54	5271.9	5590.4	5251.38
ENSG00000079462	PAFAH1B3	platelet activating factor acetylhydrolase 1b catalytic subunit 3	1064.57	1097.2	974.506	1137.02	1061.88	1005.7	954.108	998.964	988.681	1009.01
ENSG00000079616	KIF22	kinesin family member 22	2346.14	2310.14	2156.97	1996.57	2513.06	1883.44	2578.71	1935.22	2593.83	1951.12
ENSG00000079689	SCGN	secretagogin, EF-hand calcium binding protein	1028.76	1488.47	1000.08	1514.59	1052.48	1743.42	1087.54	1560.42	1153.03	1556.91
ENSG00000079691	CARMIL1	capping protein regulator and myosin 1 linker 1	195.921	254.328	200.555	193.078	191.97	240.887	203.829	228.96	198.126	200.662
ENSG00000079739	PGM1	phosphoglucomutase 1	1358.1	1506.4	1241.69	1373	1379.37	1380.58	1604.48	1353.34	1441.45	1373.33
ENSG00000079785	DDX1	DEAD-box helicase 1	1781.55	1677.58	1860.85	1690.51	1851.24	1939.14	2099.98	1780.63	1947.48	1972.47
ENSG00000079805	DNM2	dynamin 2	2487.28	2880.75	2490.78	2807.5	2516.42	2038.51	2383.59	2333.35	2446.37	2274.17
ENSG00000079819	EPB41L2	erythrocyte membrane protein band 4.1 like 2	2815.93	2522.08	3029.85	2288.34	2729.87	2231.22	2859.64	2320.22	2552.9	2385.18
ENSG00000079950	STX7	syntaxin 7	952.92	1102.09	969.122	1201.38	1025.63	1469.41	1027.19	1509.38	943.859	1487.18
ENSG00000079974	RABL2B	RAB, member of RAS oncogene family like 2B	208.561	270.631	224.783	241.705	212.107	213.787	209.864	237.71	185.134	192.124
ENSG00000079999	KEAP1	kelch like ECH associated protein 1	1291.39	1786.81	1249.09	1664.76	1276	1406.18	1539.45	1456.88	1350.51	1507.1
ENSG00000080007	DDX43	DEAD-box helicase 43	157.299	83.1455	142.676	131.579	153.71	165.61	122.7	129.792	161.099	156.545
ENSG00000080031	PTPRH	protein tyrosine phosphatase, receptor type H	225.414	498.873	271.893	544.91	200.025	432.091	215.228	422.919	194.228	444.019
ENSG00000080189	SLC35C2	solute carrier family 35 member C2	1134.8	1442.82	1071.42	1317.22	1112.89	1275.2	1239.07	1319.8	1103.01	1307.86
ENSG00000080200	CRYBG3	crystallin beta-gamma domain containing 3	342.686	464.637	414.569	450.516	349.037	426.069	439.171	443.336	385.859	402.748
ENSG00000080298	RFX3	regulatory factor X3	195.219	195.637	242.281	223.113	191.299	177.654	205.17	180.834	181.886	186.431
ENSG00000080345	RIF1	replication timing regulatory factor 1	4676.82	4652.89	5259.51	4774.04	4954.98	4394.68	4746.4	4433.36	5151.93	4595.31
ENSG00000080371	RAB21	RAB21, member RAS oncogene family	1680.43	1242.29	1689.23	1441.65	1732.43	1678.68	1658.79	1599.8	1824.71	1656.53
ENSG00000080503	SMARCA2	SWI/SNF related, matrix associated, actin dependent regulator of chromatin, subfamily a, member 2	214.881	244.546	249.684	205.95	207.408	201.743	244.729	158.959	218.913	170.777
ENSG00000080546	SESN1	sestrin 1	273.166	303.237	255.068	253.147	283.928	308.637	301.721	307.71	287.12	278.935
ENSG00000080603	SRCAP	Snf2 related CREBBP activator protein	1143.22	1786.81	1489.35	1548.92	895.414	886.766	1007.75	1153.55	844.472	1391.83
ENSG00000080608	PUM3	pumilio RNA binding family member 3	1176.23	780.916	1096.99	796.627	1169.27	858.16	842.136	796.254	1279.7	752.84
ENSG00000080618	CPB2	carboxypeptid symbol descriptionase B2	1898.12	867.322	1759.23	846.684	1766.66	1243.58	1792.22	1300.84	1913.7	1270.86
ENSG00000080802	CNOT4	CCR4-NOT transcription complex subunit 4	788.6	489.091	750.397	533.468	764.525	564.579	616.181	584.795	731.442	607.68
ENSG00000080815	PSEN1	presenilin 1	822.306	854.28	867.499	862.416	822.921	749.761	813.305	893.963	820.437	907.962
ENSG00000080819	CPOX	coproporphyrinogen oxid symbol descriptionase	1237.32	1403.69	1289.47	1364.42	1460.58	1615.45	1971.91	1426.26	1573.32	1420.29
ENSG00000080822	CLDND1	claudin domain containing 1	1165.69	870.583	1173.04	975.403	1198.81	1333.91	1220.96	1331.47	1150.43	1440.22
ENSG00000080824	HSP90AA1	heat shock protein 90 alpha family class A member 1	19805.6	11322.5	22546.9	11885	19417.2	9924.55	17629.9	11160.7	20145.2	13795.9
ENSG00000080839	RBL1	RB transcriptional corepressor like 1	831.435	595.061	824.427	630.722	803.456	585.657	742.904	600.836	896.439	643.259
ENSG00000080845	DLGAP4	DLG associated protein 4	856.013	772.764	913.936	758.011	761.84	629.317	561.871	672.295	736.639	777.034
ENSG00000080986	NDC80	NDC80, kinetochore complex component	938.876	493.982	864.134	536.329	946.427	626.306	871.638	621.253	1049.74	596.295
ENSG00000081014	AP4E1	adaptor related protein complex 4 epsilon 1 subunit	453.638	456.485	496.675	476.26	439.652	451.663	527.676	548.336	477.451	499.522
ENSG00000081019	RSBN1	round spermatid symbol description basic protein 1	980.307	1147.73	1034.4	1069.8	981.33	1127.65	817.328	1208.96	969.194	1246.67
ENSG00000081026	MAGI3	membrane associated guanylate kinase, WW and PDZ domain containing 3	915	888.516	909.898	856.696	866.551	733.2	797.214	788.962	909.431	785.572
ENSG00000081051	AFP	alpha fetoprotein	204488	261476	189327	259102	208631	305199	197295	290986	220319	276961
ENSG00000081059	TCF7	transcription factor 7	184.685	143.467	183.056	177.346	192.641	111.41	162.929	154.584	171.493	160.815
ENSG00000081087	OSTM1	osteopetrosis associated transmembrane protein 1	1488.72	1644.98	1447.63	1836.39	1594.83	1909.03	1338.97	1911.89	1342.06	1872.85
ENSG00000081154	PCNP	PEST proteolytic signal containing nuclear protein	2817.33	1648.24	2941.69	1674.78	2793.64	2333.59	2433.21	2470.43	2803.65	2234.33
ENSG00000081177	EXD2	exonuclease 3'-5' domain containing 2	120.081	159.77	143.349	185.927	126.861	170.126	140.133	145.834	143.56	157.968
ENSG00000081181	ARG2	arginase 2	775.257	658.643	843.944	653.606	872.592	901.821	730.164	856.046	867.207	812.612
ENSG00000081189	MEF2C	myocyte enhancer factor 2C	287.21	255.958	259.106	270.31	259.093	313.153	208.523	358.752	261.137	317.36
ENSG00000081307	UBA5	ubiquitin like modifier activating enzyme 5	1322.99	1018.94	1442.92	1119.85	1298.82	1080.98	1293.38	1156.46	1377.79	1134.24
ENSG00000081320	STK17B	serine/threonine kinase 17b	521.052	321.17	527.633	373.285	512.816	477.257	440.512	443.336	499.537	438.327
ENSG00000081377	CDC14B	cell division cycle 14B	391.842	557.564	446.873	519.166	408.776	582.646	514.937	583.336	384.559	589.179
ENSG00000081386	ZNF510	zinc finger protein 510	192.41	145.097	234.878	167.335	206.737	212.282	203.829	204.168	216.315	180.739
ENSG00000081479	LRP2	LDL receptor related protein 2	108.143	195.637	134.6	205.95	105.382	150.554	122.7	157.501	114.328	239.087
ENSG00000081665	ZNF506	zinc finger protein 506	568.803	443.443	578.108	486.271	569.198	522.424	391.567	567.295	550.206	496.675
ENSG00000081692	JMJD4	jumonji domain containing 4	613.745	1031.98	605.702	953.95	578.596	745.244	673.843	812.296	605.421	802.65
ENSG00000081721	DUSP12	dual specificity phosphatase 12	465.576	386.382	485.907	380.436	572.555	492.313	446.547	450.627	504.734	465.366
ENSG00000081760	AACS	acetoacetyl-CoA synthetase	339.175	542.891	353.999	502.004	354.407	415.53	437.16	431.669	338.438	391.363
ENSG00000081791	KIAA0141	KIAA0141	554.056	723.855	531.671	736.558	525.569	674.484	597.407	646.045	508.632	638.989
ENSG00000081803	CADPS2	calcium dependent secretion activator 2	1193.78	1260.23	1288.8	1371.57	1247.81	1461.88	1294.72	1316.88	1282.95	1184.05
ENSG00000081870	HSPB11	heat shock protein family B (small) member 11	401.673	166.291	419.28	157.323	418.173	298.098	228.637	272.71	413.791	276.089
ENSG00000081913	PHLPP1	PH domain and leucine rich repeat protein phosphatase 1	324.428	500.504	307.562	451.946	247.682	380.903	329.211	406.877	311.805	388.517
ENSG00000081923	ATP8B1	ATPase phospholipid symbol description transporting 8B1	207.859	236.394	220.072	217.392	197.34	215.293	169.634	249.376	192.28	226.279
ENSG00000082014	SMARCD3	SWI/SNF related, matrix associated, actin dependent regulator of chromatin, subfamily d, member 3	219.094	211.94	213.342	227.403	193.984	183.676	180.362	204.168	186.433	180.739
ENSG00000082068	WDR70	WD repeat domain 70	1068.79	810.261	1009.5	740.849	1067.25	879.238	954.108	958.13	1113.4	821.151
ENSG00000082146	STRADB	STE20-related kinase adaptor beta	955.027	552.673	899.13	630.722	957.166	859.666	837.443	879.38	952.954	821.151
ENSG00000082153	BZW1	basic leucine zipper and W2 domains 1	7998.35	6897.82	7981.13	7487.15	8126.52	9043.8	7990.91	8564.84	8129.01	8517.48
ENSG00000082212	ME2	malic enzyme 2	632.003	401.055	618.489	404.749	622.225	519.413	519.63	565.836	632.704	566.409
ENSG00000082213	C5orf22	chromosome 5 open reading frame 22	716.972	515.176	738.283	606.409	699.416	671.473	724.13	740.837	682.073	722.954
ENSG00000082258	CCNT2	cyclin T2	1285.07	1012.42	1245.05	1149.89	1227.67	1254.12	1123.74	1245.42	1168.62	1243.82
ENSG00000082269	FAM135A	family with sequence similarity 135 member A	974.689	885.256	957.681	860.986	1025.63	1065.93	917.902	1020.84	1001.02	1037.47
ENSG00000082438	COBLL1	cordon-bleu WH2 repeat protein like 1	1809.64	1168.93	1716.15	1078.38	1710.28	1413.71	1528.72	1400.01	1674	1286.52
ENSG00000082515	MRPL22	mitochondrial ribosomal protein L22	737.337	324.431	688.481	356.122	673.238	499.841	604.783	460.836	658.688	523.715
ENSG00000082516	GEMIN5	gem nuclear organelle associated protein 5	2272.4	2274.28	2356.18	2152.47	2197.59	1847.3	2370.86	1901.68	2417.14	1793.15
ENSG00000082641	NFE2L1	nuclear factor, erythroid symbol description 2 like 1	2647.39	3529.61	2685.95	3476.84	2741.28	2478.13	2696.71	2336.26	2623.71	2536.03
ENSG00000082701	GSK3B	glycogen synthase kinase 3 beta	2356.67	2562.84	2537.22	2577.24	2244.58	2235.73	2030.92	2358.14	2142.36	2454.91
ENSG00000082781	ITGB5	integrin subunit beta 5	2273.81	3793.72	2152.26	3532.62	2221.08	2853.01	2999.78	2776.68	2256.04	2832.05
ENSG00000082805	ERC1	ELKS/RAB6-interacting/CAST family member 1	684.67	837.977	882.978	770.883	628.937	602.218	562.542	651.878	609.968	717.262
ENSG00000082898	XPO1	exportin 1	7506.79	6548.93	7639.92	6611.86	8058.05	7335.01	8882.66	7157.54	8613.61	7364.74
ENSG00000082996	RNF13	ring finger protein 13	516.838	311.388	534.363	424.772	494.693	505.863	428.444	552.711	473.554	471.059
ENSG00000083093	PALB2	partner and localizer of BRCA2	634.812	500.504	624.546	487.701	598.061	510.379	553.825	526.461	572.942	556.447
ENSG00000083097	DOPEY1	dopey family member 1	343.388	388.013	360.056	363.273	355.078	374.88	357.372	358.752	373.516	422.672
ENSG00000083099	LYRM2	LYR motif containing 2	1121.45	912.971	1071.42	1032.61	1136.38	1047.86	1043.95	1017.92	1204.35	937.848
ENSG00000083123	BCKDHB	branched chain keto acid symbol description dehydrogenase E1 subunit beta	603.212	378.231	650.12	384.726	531.61	505.863	582.656	576.045	576.189	499.522
ENSG00000083168	KAT6A	lysine acetyltransferase 6A	3207.06	3412.23	3461.92	3156.47	3124.55	2732.56	3208.97	2870.02	3037.5	2921.7
ENSG00000083223	ZCCHC6	zinc finger CCHC-type containing 6	617.959	565.716	607.721	533.468	611.486	502.852	522.312	478.336	585.284	499.522
ENSG00000083312	TNPO1	transportin 1	4839.04	5008.3	5024.63	5175.93	5107.35	5725.58	5278.1	5675.86	4996.67	5538.85
ENSG00000083444	PLOD1	procollagen-lysine,2-oxoglutarate 5-dioxygenase 1	2413.55	2334.6	2337.33	2278.32	2459.37	1910.54	2403.04	1872.51	2363.22	1842.96
ENSG00000083457	ITGAE	integrin subunit alpha E	155.192	149.988	148.06	195.939	212.107	237.876	262.832	242.085	197.476	260.434
ENSG00000083520	DIS3	DIS3 homolog, exosome endoribonuclease and 3'-5' exoribonuclease	3096.11	1866.7	2982.74	2040.91	3112.47	2494.69	2321.91	2524.39	3082.32	2444.95
ENSG00000083535	PIBF1	progesterone immunomodulatory binding factor 1	388.331	304.867	390.341	301.774	413.474	430.586	392.908	440.419	407.945	387.094
ENSG00000083544	TDRD3	tudor domain containing 3	263.335	167.921	235.551	171.625	269.161	189.699	233.331	195.418	282.573	209.201
ENSG00000083635	NUFIP1	NUFIP1, FMR1 interacting protein 1	627.088	355.406	595.607	334.669	622.896	386.925	418.386	398.127	628.157	357.208
ENSG00000083642	PDS5B	PDS5 cohesin associated factor B	1236.62	736.898	1574.15	803.778	1045.77	695.561	697.981	781.671	971.142	959.195
ENSG00000083799	CYLD	CYLD lysine 63 deubiquitinase	157.299	171.182	166.904	224.543	177.875	147.543	134.098	189.584	157.202	212.048
ENSG00000083812	ZNF324	zinc finger protein 324	158.703	298.346	152.098	237.415	185.258	194.215	178.351	176.459	170.194	192.124
ENSG00000083817	ZNF416	zinc finger protein 416	150.979	149.988	132.581	143.021	167.806	173.138	172.987	163.334	164.347	167.93
ENSG00000083828	ZNF586	zinc finger protein 586	296.339	241.285	278.623	240.275	316.818	272.503	312.449	272.71	296.215	246.203
ENSG00000083844	ZNF264	zinc finger protein 264	399.566	634.189	467.063	680.78	396.023	481.774	420.398	529.378	346.883	519.445
ENSG00000083845	RPS5	ribosomal protein S5	9107.87	11157.8	9059.28	12358.4	9905.93	15928.7	14476.6	14917.4	9914.75	15146.5
ENSG00000083857	FAT1	FAT atypical cadherin 1	3266.05	3691.01	3535.28	3552.64	3235.3	3083.35	3051.4	2969.18	3349.3	3234.79
ENSG00000083896	YTHDC1	YTH domain containing 1	1806.12	1724.86	1693.95	1474.55	1977.43	1601.9	1767.41	1540.01	1889.02	1518.49
ENSG00000083937	CHMP2B	charged multivesicular body protein 2B	1210.64	929.274	1180.45	1024.03	1267.27	1245.09	1009.09	1187.09	1188.76	1168.4
ENSG00000084070	SMAP2	small ArfGAP2	1111.62	1036.87	1065.36	963.961	1040.4	1052.38	1126.42	972.713	1110.8	1020.39
ENSG00000084072	PPIE	peptid symbol descriptionylprolyl isomerase E	320.215	388.013	339.866	403.319	341.653	463.708	404.306	417.086	353.379	405.594
ENSG00000084073	ZMPSTE24	zinc metallopeptid symbol descriptionase STE24	2577.87	1881.37	2606.54	2076.66	2583.54	2771.71	2421.14	2737.31	2595.13	2507.57
ENSG00000084090	STARD7	StAR related lipid symbol description transfer domain containing 7	6182.4	5891.92	6137.78	5879.59	6337.03	6422.65	6771.96	6372.95	6777.21	5977.18
ENSG00000084092	NOA1	nitric oxid symbol descriptione associated 1	580.038	577.128	526.287	509.155	522.213	505.863	551.143	510.419	502.785	502.368
ENSG00000084093	REST	RE1 silencing transcription factor	2108.78	1954.74	2214.18	1862.13	2162.01	2002.37	1802.28	2025.64	2061.16	1981.01
ENSG00000084110	HAL	histid symbol descriptionine ammonia-lyase	460.66	599.952	463.025	626.432	467.172	526.94	726.142	581.878	530.068	520.869
ENSG00000084112	SSH1	slingshot protein phosphatase 1	502.794	751.571	633.968	695.082	497.377	505.863	682.56	587.711	501.486	627.604
[truncated: 8,606 more rows]

## Sheet: S9_A2_vs_pUC57
ensemblGene	baseMean	log2FoldChange	lfcSE	stat	pvalue	padj
[truncated: 9,653 more rows]

## Sheet: S9_B2_vs_pUC57
ensemblGene	baseMean	log2FoldChange	lfcSE	stat	pvalue	padj
[truncated: 9,653 more rows]

[truncated: 3 more sheets: S9_C2_vs_pUC57, S9_D3_vs_pUC57, S10_DAVID_functional_annotation]
